# Supplementary material for: Postpartum depression as the main predictor of impaired mother- infant bonding: A prospective study in a low-risk obstetric and neonatal cohort
Source: PLoS One. 2026 May 29;21(5):e0347856. doi: 10.1371/journal.pone.0347856 (PMC13221017; doi:10.1371/journal.pone.0347856)
Supplement: S1 File — Set of data and metadata (CSV) analyzed in the study. (CSV) [file pone.0347856.s001.csv]

Origin:;Baby's gender:;Maternal Age;How do you classify your color/race? ;What is your education?;What is your family's income	adding up what all the people who live with you receive?;Are you entitled to paid maternity leave? ;Marital Status ;Do you smoke or have you ever smoked? At birth /1st stage;Number of Children (alive): ;[Desire to get pregnant] When you became pregnant	you:;And the baby's father	when he heard you were pregnant: ;What was the current type of delivery? ;About your prenatal care Number of prenatal visits in the current pregnancy: ;During prenatal care	did any professional inform you that you had diabetes or high blood sugar?;During prenatal care	did any professional inform you that you had hypertension/high blood pressure?;Did you have a companion during the birth (current)? ;Did you perform skin-to-skin contact at birth in the first 60 minutes?;Did the child breastfeed in the first hour of life	in the delivery room?;Support network/ health equipment in the current pregnancy: 3 m postpartum/ 2nd stage: I don't have;Support network/ health equipment in the current pregnancy: 3 m postpartum/ 2nd stage: (choice=Human milk bank);Support network/ health equipment in the current pregnancy: 3 m postpartum/ 2nd stage: (choice=Health center);Support network/ health equipment in the current pregna…	to the time when you still didn't have your baby?;3. How often do you feel emotionally distant from your baby?;4. How often do you enjoy rocking your baby to sleep?;5.How often do you feel regretting having your baby?;6. How often do you feel like this baby doesn't feel like yours?;7. How often does your baby give you nerves?;8. How often does your baby annoy you? ;9. How often are you happy when…	not having more time and or freedom to do things you did when Not had your baby? ;14. How often do you get angry with your baby? ;15. How often do you get hurt by your baby?;16. How often do you think your baby is the most beautiful in the world? ;17. How often do you wish there was a way for your baby to cease to exist?;18. How often have you done harmful things to your baby?;19. How often does …	clothes? ;23. How often do you feel emotionally unable to take care of your baby and that	therefore	the only solution would be someone else to take care of him?;24. How often do you feel like hurting your baby?;25. How often does your baby calm down easily? ;Score Bond Factor 1 - 3 m postpartum/ 2nd stage;Bond Score Factor 2 - 3 m postpartum/ 2nd stage;Bond Score Factor 3 - 3 m postpartum/ 2nd stage;Bond Score Factor 4 - 3 m postpartum/ 2nd stage;Total Bond Score - 3 m postpartum/ 2nd stage;1. …	to the time when you still didn't have your baby?;3. How often do you feel emotionally distant from your baby?;4. How often do you enjoy rocking your baby to sleep?;5. How often do you feel regretting having your baby?;6. How often do you feel like this baby doesn't feel like yours?;7. How often does your baby give you nerves?;8. How often does your baby annoy you? ;9. How often are you happy whe…	not having more time and or freedom to do things you did when not had your baby? ;14. How often do you get angry with your baby? ;15. How often do you get hurt by your baby?;16. How often do you think your baby is the most beautiful in the world? ;17. How often do you wish there was a way for your baby to cease to exist?;18. How often have you done harmful things to your baby?;19. How often does …	clothes? ;23. How often do you feel emotionally unable to take care of your baby and that	therefore	the only solution would be someone else to take care of him?;24. How often do you feel like hurting your baby?;25. How often does your baby calm down easily? ;Score Bond Factor 1-6m postpartum/ 3rd stage;Bond Score Factor 2 -6m postpartum/ 3rd stage;Bond Score Factor 3 - 6m postpartum/ 3rd stage;Bond Score Factor 4 - 6m postpartum/ 3rd stage;Total Bond Score - 6m postpartum / 3rd stage;1. Have I …
Fortaleza ;Female;44	95;mixed-race;High School (2nd GRADE) complete;One salary;Yes;lives with partner;No	I never smoked;2;I didn't want to get pregnant;Not wanted me to be pregnant;Cesarean;5;Not;Yes;Yes;Not;Not;Unchecked;Unchecked;Unchecked;Unchecked;Unchecked;Unchecked;Unchecked;Unchecked;Unchecked;Unchecked;Unchecked;Unchecked;Unchecked;Unchecked;Unchecked;Unchecked;Unchecked;;;;;;;;;;;;;;;;;;;;;;;;;;;;;;;;;;;;;;;;;;Unchecked;Unchecked;Unchecked;Unchecked;Unchecked;Unchecked;Unchecked;Unchecked;U…
Fortaleza ;Female;24	84;mixed-race;Incomplete Superior;Four salaries or more;Not applicable;lives with partner;No	I never smoked;3;I wanted to wait a little longer;I wanted to wait a little longer;Cesarean;6;Not;Not;Yes;Not;Yes;Unchecked;Unchecked;Unchecked;Unchecked;Checked;Unchecked;Unchecked;Checked;Unchecked;Unchecked;Unchecked;Unchecked;Unchecked;Unchecked;Unchecked;Unchecked;Unchecked;Always;Rarely;Never;Always;Rarely;Never;Never;Never;Always;Always;Always;Rarely;Rarely;Never;Never;Always;Never;Never;R…	not once;Not	not at all;Not	No way;No. Most of the time I can handle them well;Rarely;Not	No way;Not	No way;Never;2;Unchecked;Unchecked;Unchecked;Unchecked;Unchecked;Unchecked;Unchecked;Checked;Unchecked;Unchecked;Unchecked;Unchecked;Unchecked;Unchecked;Unchecked;Unchecked;Unchecked;Unchecked;Always;Rarely;Never;Always;Rarely;Never;Never;Rarely;Always;Always;Always;Sometimes;Rarely;Never;Never;Always;Rarely;Never;Sometimes;Never;Rarely;Always;Never;Never;Very often;6;2;3;0;11;Like I Always Did;A…	not once;Yes	sometimes;Not	No way;Yes. Sometimes I can't handle it just like before;Rarely;Not	No way;Not	No way;Never;5;6;6
Fortaleza ;Men;23	95;mixed-race;Complete Superior;Four salaries or more;Not applicable;lives with partner;No	I never smoked;2;I was trying to get pregnant;Wanted me to be pregnant;Cesarean;10;Not;Not;Yes;Not;Not;Unchecked;Unchecked;Unchecked;Unchecked;Checked;Unchecked;Unchecked;Unchecked;Unchecked;Unchecked;Unchecked;Unchecked;Unchecked;Unchecked;Unchecked;Unchecked;Unchecked;Always;Never;Never;Always;Rarely;Never;Never;Rarely;Always;Always;Always;Sometimes;Rarely;Never;Never;Always;Never;Never;Sometim…	not once;Yes	sometimes;Not	No way;Yes. Sometimes I can't handle it just like before;Not	not once;Rarely;Once in a while;Never;6;Unchecked;Unchecked;Unchecked;Unchecked;Unchecked;Unchecked;Unchecked;Checked;Unchecked;Unchecked;Unchecked;Unchecked;Unchecked;Unchecked;Unchecked;Unchecked;Unchecked;Unchecked;Always;Never;Never;Always;Never;Never;Never;Never;Always;Always;Always;Sometimes;Sometimes;Never;Never;Always;Never;Never;Sometimes;Never;Never;Always;Never;Never;Always;4;0;2;0;6;L…	sometimes;Yes	sometimes;Not	No way;Yes. Sometimes I can't handle it just like before;Yes	sometimes;Rarely;Once in a while;Never;10;6;6
Fortaleza ;Men;26	98;mixed-race;High School (2nd GRADE) complete;Two salaries;Not applicable;lives with partner;No	I never smoked;3;I was trying to get pregnant;Wanted me to be pregnant;Cesarean;7;Not;Not;Yes;Not;Not;Unchecked;Unchecked;Unchecked;Unchecked;Unchecked;Unchecked;Unchecked;Unchecked;Unchecked;Unchecked;Unchecked;Unchecked;Unchecked;Unchecked;Unchecked;Unchecked;Unchecked;;;;;;;;;;;;;;;;;;;;;;;;;;;;;;;;;;;;;;;;;;Unchecked;Unchecked;Unchecked;Unchecked;Unchecked;Unchecked;Unchecked;Unchecked;Unchec…
Fortaleza ;Men;26	23;black;Complete Elementary School (1st GRADE);Two salaries;Not applicable;lives with partner;No	I never smoked;3;I wanted to wait a little longer;I wanted to wait a little longer;Cesarean;3;Yes;Yes;Yes;Not;Not;Unchecked;Unchecked;Unchecked;Unchecked;Unchecked;Unchecked;Unchecked;Checked;Unchecked;Unchecked;Unchecked;Unchecked;Unchecked;Unchecked;Unchecked;Unchecked;Unchecked;Always;Sometimes;Rarely;Very often;Sometimes;Never;Never;Sometimes;Always;Always;Always;Sometimes;Sometimes;Never;Nev…	sometimes;Yes	sometimes;Not	No way;Yes. Sometimes I can't handle it just like before;Yes	sometimes;Rarely;Once in a while;Never;13;Unchecked;Unchecked;Unchecked;Unchecked;Unchecked;Unchecked;Unchecked;Checked;Unchecked;Unchecked;Unchecked;Unchecked;Unchecked;Unchecked;Unchecked;Unchecked;Unchecked;Unchecked;Always;Sometimes;Never;Very often;Never;Never;Never;Never;Always;Always;Always;Rarely;Rarely;Never;Never;Always;Never;Never;Rarely;Never;Never;Always;Never;Never;Always;4;1;1;0;6;…	not once;Very rarely;Not	No way;No. Most of the time I can handle them well;Not	not once;Not	No way;Not	No way;Never;2;6;2
Fortaleza ;Female;23	53;mixed-race;High School (2nd GRADE) complete;Two salaries;Yes;lives with partner;No	I never smoked;2;I wanted to wait a little longer;I wanted to wait a little longer;Cesarean;8;Not;Yes;Yes;Not;Not;Unchecked;Unchecked;Unchecked;Unchecked;Unchecked;Unchecked;Unchecked;Checked;Unchecked;Unchecked;Unchecked;Unchecked;Unchecked;Unchecked;Unchecked;Unchecked;Unchecked;Always;Never;Never;Always;Always;Never;Never;Never;Always;Always;Always;Never;Never;Never;Never;Always;Never;Never;Ne…	not once;Not	not at all;Not	No way;No. I can handle them as well as before;Not	not once;Not	No way;Not	No way;Never;0;Unchecked;Unchecked;Unchecked;Unchecked;Checked;Unchecked;Unchecked;Checked;Unchecked;Unchecked;Unchecked;Unchecked;Unchecked;Unchecked;Unchecked;Unchecked;Unchecked;Unchecked;Always;Never;Never;Always;Never;Never;Never;Never;Always;Always;Always;Sometimes;Sometimes;Never;Never;Always;Never;Never;Sometimes;Never;Never;Always;Never;Never;Very often;4;0;3;0;7;Like I Always Did;As I a…	sometimes;Not	No way;Yes. Sometimes I can't handle it just like before;Yes	sometimes;Rarely;Not	No way;Never;8;6;5
Fortaleza ;Female;27	71;mixed-race;High School (2nd GRADE) complete;Two salaries;Yes;lives with partner;Yes	I smoked but quit more than 8 months ago;2;I wanted to wait a little longer;I wanted to wait a little longer;Cesarean;6;Yes;Not;Yes;Yes;Yes;Unchecked;Unchecked;Unchecked;Unchecked;Unchecked;Unchecked;Unchecked;Checked;Unchecked;Unchecked;Unchecked;Unchecked;Unchecked;Unchecked;Unchecked;Unchecked;Unchecked;Always;Never;Never;Always;Never;Never;Never;Never;Always;Always;Always;Sometimes;Sometimes;…	less than before;Not many times;Yes	sometimes;Yes	Sometimes;Yes. Sometimes I can't handle it just like before;Yes	sometimes;Yes	many times;Once in a while;Never;14;Unchecked;Unchecked;Unchecked;Unchecked;Checked;Unchecked;Unchecked;Checked;Unchecked;Unchecked;Unchecked;Unchecked;Unchecked;Unchecked;Unchecked;Unchecked;Unchecked;Unchecked;Always;Never;Never;Always;Never;Never;Never;Rarely;Always;Always;Always;often;Sometimes;Never;Never;Always;Never;Never;Very often;Never;Never;Very often;Very often;Never;often;6;4;7;0;17;…	less than before;Yes	most of the time;Yes	many times;Not	No way;Yes. Sometimes I can't handle it just like before;Yes	sometimes;Yes	most of the time;Yes	many times;Never;17;6;6
Fortaleza ;Men;20	13;mixed-race;High School (2nd GRADE) complete;One salary;Not applicable;lives with partner;No	I never smoked;1;I was trying to get pregnant;Wanted me to be pregnant;Vaginal Spontaneous;9;Not;Not;Yes;Yes;Yes;Unchecked;Unchecked;Unchecked;Unchecked;Unchecked;Unchecked;Unchecked;Checked;Unchecked;Unchecked;Unchecked;Unchecked;Unchecked;Unchecked;Unchecked;Unchecked;Unchecked;Always;Never;Never;Always;Never;Never;Never;Never;Always;Always;Always;Never;Never;Never;Never;Always;Never;Never;ofte…	sometimes;Not	No way;Yes. Sometimes I can't handle it just like before;Yes	sometimes;Rarely;Once in a while;Never;9;Unchecked;Unchecked;Unchecked;Unchecked;Unchecked;Unchecked;Unchecked;Checked;Unchecked;Unchecked;Unchecked;Unchecked;Unchecked;Unchecked;Unchecked;Unchecked;Unchecked;Unchecked;Always;Never;Never;Always;Never;Never;Never;Never;Always;Always;Always;Sometimes;Rarely;Never;Never;Always;Never;Never;Sometimes;Never;Never;Always;Never;Never;Very often;3;0;3;0;6…	less than before;Not	not once;Yes	sometimes;Not	No way;Yes. Sometimes I can't handle it just like before;Not	not once;Not	No way;Not	No way;Never;5;6;6
Fortaleza ;Female;27;white;High School (2nd GRADE) complete;Two salaries;Not applicable;lives with partner;No	I never smoked;2;I was trying to get pregnant;Wanted me to be pregnant;Cesarean;12;Not;Not;Yes;Not;Not;Unchecked;Unchecked;Unchecked;Unchecked;Unchecked;Unchecked;Unchecked;Checked;Unchecked;Unchecked;Unchecked;Unchecked;Unchecked;Unchecked;Unchecked;Unchecked;Unchecked;Always;Sometimes;Never;Always;Sometimes;Never;Rarely;Rarely;Always;Always;Always;Sometimes;often;Never;Never;Always;Never;Never;…	sometimes;Yes	sometimes;Yes	Sometimes;Yes. Most of the time I can't deal with them very well.;Yes	sometimes;Yes	many times;Once in a while;Never;17;Unchecked;Unchecked;Unchecked;Unchecked;Unchecked;Unchecked;Unchecked;Checked;Unchecked;Unchecked;Unchecked;Unchecked;Unchecked;Unchecked;Unchecked;Unchecked;Unchecked;Unchecked;Always;Never;Never;Always;Never;Never;Never;Never;Always;Always;Always;Rarely;Rarely;Never;Never;Always;Never;Never;Sometimes;Never;Never;Always;Never;Never;Always;2;0;2;0;4;Like I Alwa…	not once;Yes	sometimes;Not	No way;No. Most of the time I can handle them well;Not	not once;Not	No way;Not	No way;Never;3;6;6
Fortaleza ;Female;26	19;mixed-race;Incomplete High School (2nd GRADE);Less than one salary;Not applicable;lives with partner;No	I never smoked;1;I was trying to get pregnant;Wanted me to be pregnant;Cesarean;9;Not;Not;Yes;Not;Not;Unchecked;Unchecked;Unchecked;Unchecked;Unchecked;Unchecked;Unchecked;Checked;Checked;Unchecked;Unchecked;Unchecked;Unchecked;Unchecked;Unchecked;Unchecked;Unchecked;Always;Sometimes;Never;Always;Sometimes;Never;Never;Sometimes;Always;Always;Always;Sometimes;Sometimes;Never;Never;Always;Never;Nev…	sometimes;Yes	sometimes;Not	No way;Yes. Sometimes I can't handle it just like before;Yes	sometimes;Yes	many times;Yes	many times;Never;14;Unchecked;Unchecked;Unchecked;Unchecked;Unchecked;Unchecked;Unchecked;Checked;Unchecked;Unchecked;Unchecked;Unchecked;Unchecked;Unchecked;Unchecked;Unchecked;Unchecked;Unchecked;Always;Never;Never;Always;Never;Never;Never;Never;Always;Always;Always;Never;Sometimes;Never;Never;Always;Never;Never;often;Never;Never;Always;Never;Never;Always;2;0;3;0;5;Like I Always Did;As I always…	sometimes;Not	No way;Yes. Sometimes I can't handle it just like before;Not	not once;Not	No way;Not	No way;Never;5;1;0
Fortaleza ;Men;20	63;mixed-race;High School (2nd GRADE) complete;Two salaries;Not applicable;lives with partner;No	I never smoked;2;I wanted to wait a little longer;I wanted to wait a little longer;Vaginal Spontaneous;5;Not;Not;Yes;Yes;Yes;Unchecked;Unchecked;Unchecked;Unchecked;Unchecked;Unchecked;Unchecked;Checked;Unchecked;Unchecked;Unchecked;Unchecked;Unchecked;Unchecked;Unchecked;Unchecked;Unchecked;Always;Sometimes;Never;Always;Sometimes;Never;Never;Never;Always;Always;Always;Sometimes;Sometimes;Never;S…	less than before;Yes	sometimes;Yes	sometimes;Not	No way;Yes. Sometimes I can't handle it just like before;Yes	sometimes;Rarely;Once in a while;Never;12;Unchecked;Unchecked;Unchecked;Unchecked;Unchecked;Unchecked;Unchecked;Checked;Unchecked;Unchecked;Unchecked;Unchecked;Unchecked;Unchecked;Unchecked;Unchecked;Unchecked;Unchecked;Always;Never;Never;Always;Never;Never;Never;Never;Always;Always;Always;Never;Sometimes;Never;Never;Always;Never;Never;Sometimes;Never;Never;Always;Never;Never;Very often;2;0;3;0;5…	sometimes;Yes	sometimes;Not	No way;No. Most of the time I can handle them well;Not	not once;Not	No way;Not	No way;Never;5;6;6
Fortaleza ;Men;34	86;white;Incomplete Superior;One salary;Not applicable;lives with partner;No	I never smoked;2;I wanted to wait a little longer;I wanted to wait a little longer;Vaginal Spontaneous;5;Not;Not;Yes;Not;Not;Unchecked;Unchecked;Unchecked;Unchecked;Checked;Unchecked;Unchecked;Unchecked;Unchecked;Unchecked;Unchecked;Unchecked;Unchecked;Unchecked;Unchecked;Unchecked;Unchecked;Always;Never;Never;Very often;Never;Never;Never;Never;Very often;Very often;Very often;Never;Sometimes;Nev…	not once;Not	not at all;Not	No way;Yes. Sometimes I can't handle it just like before;Yes	sometimes;Not	No way;Not	No way;Never;4;Unchecked;Unchecked;Unchecked;Unchecked;Checked;Unchecked;Unchecked;Unchecked;Unchecked;Unchecked;Unchecked;Unchecked;Unchecked;Unchecked;Unchecked;Unchecked;Unchecked;Unchecked;Very often;Never;Never;Very often;Never;Never;Never;Never;Very often;Very often;Very often;Never;Sometimes;Never;Never;Very often;Never;Never;often;Never;Never;Very often;Never;Never;often;6;2;6;0;14;Not as…	less than before;Yes	sometimes;Yes	sometimes;Not	No way;Yes. Sometimes I can't handle it just like before;Yes	sometimes;Not	No way;Not	No way;Never;10;6;6
Fortaleza ;Men;33	58;mixed-race;High School (2nd GRADE) complete;Three salaries;Yes;lives with partner;No	I never smoked;1;I wanted to wait a little longer;I wanted to wait a little longer;Cesarean;12;Not;Not;Yes;Not;Not;Unchecked;Unchecked;Unchecked;Unchecked;Unchecked;Unchecked;Unchecked;Unchecked;Checked;Unchecked;Unchecked;Unchecked;Unchecked;Unchecked;Unchecked;Unchecked;Unchecked;Always;Sometimes;Never;Always;Sometimes;Never;Never;Never;Always;Always;Always;Sometimes;Sometimes;Never;Never;Alway…	less than before;Yes	sometimes;Yes	many times;Not	No way;Yes. Sometimes I can't handle it just like before;Yes	sometimes;Yes	many times;Once in a while;Never;14;Unchecked;Unchecked;Unchecked;Unchecked;Unchecked;Unchecked;Unchecked;Checked;Unchecked;Unchecked;Unchecked;Unchecked;Unchecked;Unchecked;Unchecked;Unchecked;Unchecked;Unchecked;Always;Never;Never;Always;Never;Never;Never;Never;Always;Always;Always;Sometimes;Sometimes;Never;Never;Always;Never;Never;Sometimes;Never;Never;Always;Never;Never;Very often;4;0;3;0;7;L…	No way;No. Most of the time I can handle them well;Not	not once;Not	No way;Not	No way;Never;3;6;4
Fortaleza ;Female;24	93;mixed-race;Complete Elementary School (1st GRADE);Two salaries;Not;lives with partner;No	I never smoked;2;I wanted to wait a little longer;I wanted to wait a little longer;Cesarean;8;Not;Not;Yes;Not;Not;Unchecked;Unchecked;Unchecked;Unchecked;Unchecked;Unchecked;Unchecked;Checked;Unchecked;Unchecked;Unchecked;Unchecked;Unchecked;Unchecked;Unchecked;Unchecked;Unchecked;Always;Sometimes;Never;Always;Sometimes;Never;Sometimes;Sometimes;Always;Always;Always;Sometimes;Sometimes;Never;Neve…	less than before;Certainly less;Yes	most of the time;Yes	many times;Not	No way;Yes. Most of the time I can't deal with them very well.;Yes	sometimes;Yes	many times;Once in a while;Never;18;Unchecked;Unchecked;Unchecked;Unchecked;Unchecked;Unchecked;Unchecked;Checked;Unchecked;Unchecked;Unchecked;Unchecked;Unchecked;Unchecked;Unchecked;Unchecked;Unchecked;Unchecked;Always;Very often;Rarely;Always;Very often;Never;often;often;Always;Always;Always;Sometimes;Sometimes;Never;Never;Always;Sometimes;Never;Very often;Never;Sometimes;Always;Sometimes;Neve…	less than before;Yes	most of the time;Yes	many times;Not	No way;Yes. Most of the time I can't deal with them very well.;Yes	sometimes;Yes	many times;Yes	many times;Never;17;6;5
Fortaleza ;Men;23	37;mixed-race;Incomplete Superior;Four salaries or more;Yes;lives with partner;No	I never smoked;1;I wanted to wait a little longer;I wanted to wait a little longer;Vaginal Spontaneous;9;Not;Not;Yes;Not;Not;Unchecked;Unchecked;Unchecked;Unchecked;Unchecked;Unchecked;Unchecked;Checked;Unchecked;Unchecked;Unchecked;Unchecked;Unchecked;Unchecked;Unchecked;Unchecked;Unchecked;Always;often;Never;Always;often;Never;Never;Sometimes;Always;Always;Always;Sometimes;often;Never;Never;Alw…	less than before;Yes	sometimes;Yes	sometimes;Not	No way;Yes. Most of the time I can't deal with them very well.;Yes	sometimes;Yes	many times;Once in a while;Never;14;Unchecked;Unchecked;Unchecked;Unchecked;Unchecked;Unchecked;Unchecked;Checked;Unchecked;Unchecked;Unchecked;Unchecked;Unchecked;Unchecked;Unchecked;Unchecked;Unchecked;Unchecked;Always;Never;Never;Always;Sometimes;Never;Never;Never;Always;Always;Always;Sometimes;Sometimes;Never;Never;Always;Never;Never;Sometimes;Never;Sometimes;Always;Never;Never;Always;4;4;2;0…	less than before;Yes	sometimes;Yes	sometimes;Not	No way;Yes. Sometimes I can't handle it just like before;Yes	sometimes;Not	No way;Not	No way;Never;10;5;3
Fortaleza ;Men;29	61;mixed-race;Incomplete Superior;One salary;Not applicable;Not lives with partner less than 1 year ago;No	I never smoked;3;I didn't want to get pregnant;Not wanted me to be pregnant;Vaginal Spontaneous;6;Not;Not;Yes;Not;Not;Unchecked;Checked;Unchecked;Unchecked;Checked;Unchecked;Unchecked;Unchecked;Unchecked;Unchecked;Unchecked;Unchecked;Unchecked;Unchecked;Unchecked;Unchecked;Unchecked;Always;Very often;Never;Always;Sometimes;Never;Never;Never;Always;Always;Always;Sometimes;Sometimes;Never;Never;Alw…	less than before;Certainly less;Yes	most of the time;Yes	many times;Not	No way;Yes. Most of the time I can't deal with them very well.;Yes	most of the time;Yes	many times;Yes	many times;Never;20;Unchecked;Unchecked;Unchecked;Unchecked;Checked;Unchecked;Unchecked;Checked;Unchecked;Unchecked;Unchecked;Unchecked;Unchecked;Unchecked;Unchecked;Unchecked;Unchecked;Unchecked;Always;Sometimes;Never;Always;Sometimes;Never;Never;Never;Always;Always;Always;Sometimes;Sometimes;Never;Never;Always;Never;Never;Sometimes;Never;Never;Always;Never;Never;often;6;2;4;0;12;Not as much as …	less than before;Not many times;Yes	sometimes;Not	No way;Yes. Sometimes I can't handle it just like before;Yes	sometimes;Rarely;Once in a while;Never;11;6;4
Interior of the state;Men;29	38;asian;Incomplete Superior;Two salaries;Yes;lives with partner;No	I never smoked;1;I wanted to wait a little longer;I wanted to wait a little longer;Cesarean;8;Not;Not;Yes;Not;Not;Unchecked;Unchecked;Unchecked;Unchecked;Checked;Unchecked;Unchecked;Unchecked;Unchecked;Unchecked;Unchecked;Unchecked;Unchecked;Unchecked;Unchecked;Unchecked;Unchecked;Always;Never;Never;Always;Never;Never;Never;Never;Always;Always;Always;Sometimes;Sometimes;Never;Never;Always;Never;N…	less than before;Not many times;Yes	many times;Not	No way;Yes. Most of the time I can't deal with them very well.;Yes	sometimes;Not	No way;Once in a while;Never;12;Unchecked;Unchecked;Unchecked;Unchecked;Checked;Unchecked;Unchecked;Unchecked;Unchecked;Unchecked;Unchecked;Unchecked;Unchecked;Unchecked;Unchecked;Unchecked;Unchecked;Unchecked;Always;Rarely;Never;Always;Rarely;Never;Never;Rarely;Always;Always;Always;Rarely;Rarely;Never;Never;Always;Never;Never;Sometimes;Never;Never;often;Never;Never;Very often;4;1;5;0;10;Not as m…	less than before;Yes	sometimes;Yes	sometimes;Not	No way;Yes. Sometimes I can't handle it just like before;Yes	sometimes;Rarely;Once in a while;Never;12;6;6
Fortaleza ;Female;35	82;mixed-race;High School (2nd GRADE) complete;One salary;Not applicable;lives with partner;No	I never smoked;2;I was trying to get pregnant;Wanted me to be pregnant;Vaginal Spontaneous;6;Not;Not;Yes;Not;Not;Unchecked;Unchecked;Unchecked;Unchecked;Unchecked;Unchecked;Unchecked;Unchecked;Checked;Unchecked;Unchecked;Unchecked;Unchecked;Unchecked;Unchecked;Unchecked;Unchecked;Always;Never;Never;Always;Never;Never;Sometimes;Sometimes;Always;Always;Always;Always;Sometimes;Never;Never;Always;Nev…	less than before;Yes	most of the time;Yes	sometimes;Yes	Sometimes;Yes. Sometimes I can't handle it just like before;Yes	most of the time;Yes	many times;Yes	almost all the time;Never;19;Unchecked;Unchecked;Unchecked;Unchecked;Unchecked;Unchecked;Unchecked;Checked;Unchecked;Unchecked;Unchecked;Unchecked;Unchecked;Unchecked;Unchecked;Unchecked;Unchecked;Unchecked;Always;Never;Never;Always;Never;Never;Never;Sometimes;Always;Always;Always;often;Never;Never;Never;Always;Never;Never;Sometimes;Never;Never;Always;Never;Never;Always;5;0;2;0;7;Like I Always Di…	No way;No. Most of the time I can handle them well;Yes	sometimes;Rarely;Not	No way;Never;6;6;6
Fortaleza ;Men;23	33;mixed-race;High School (2nd GRADE) complete;One salary;Not applicable;lives with partner;Yes	I smoked but quit more than 1 month ago;2;I didn't want to get pregnant;Not wanted me to be pregnant;Cesarean;9;Not;Not;Yes;Not;Not;Unchecked;Unchecked;Unchecked;Unchecked;Unchecked;Unchecked;Unchecked;Checked;Unchecked;Unchecked;Unchecked;Unchecked;Unchecked;Unchecked;Unchecked;Unchecked;Unchecked;Always;often;Never;often;Sometimes;Never;Sometimes;Sometimes;Always;Always;Always;Very often;Someti…	less than before;Certainly less;Yes	most of the time;Yes	many times;Not	No way;Yes. Sometimes I can't handle it just like before;Yes	most of the time;Yes	many times;Yes	many times;Never;19;Unchecked;Unchecked;Unchecked;Unchecked;Unchecked;Unchecked;Unchecked;Checked;Unchecked;Unchecked;Unchecked;Unchecked;Unchecked;Unchecked;Unchecked;Unchecked;Unchecked;Unchecked;Always;Sometimes;Never;Very often;Sometimes;Never;Never;Never;Very often;Very often;Very often;Sometimes;Never;Never;Never;Always;Never;Never;Sometimes;Never;Never;Always;Never;Never;Always;6;4;2;0;12;…	less than before;Not	not once;Yes	sometimes;Not	No way;No. Most of the time I can handle them well;Rarely;Rarely;Not	No way;Never;7;6;5
Fortaleza ;Men;25	4;mixed-race;Incomplete Superior;Two salaries;Not;has been dating for over 1 year;No	I never smoked;1;I didn't want to get pregnant;Wanted me to be pregnant;Cesarean;7;Not;Not;Yes;Not;Not;Unchecked;Checked;Checked;Unchecked;Unchecked;Unchecked;Unchecked;Checked;Checked;Unchecked;Unchecked;Unchecked;Unchecked;Unchecked;Unchecked;Unchecked;Unchecked;Always;often;Never;Very often;Sometimes;Never;Sometimes;Sometimes;Always;Always;Always;Sometimes;Sometimes;Never;Never;Always;Never;Ne…	sometimes;Yes	many times;Not	No way;Yes. Most of the time I can't deal with them very well.;Yes	sometimes;Yes	many times;Once in a while;Never;16;Unchecked;Unchecked;Unchecked;Unchecked;Unchecked;Unchecked;Unchecked;Checked;Unchecked;Unchecked;Unchecked;Unchecked;Unchecked;Unchecked;Unchecked;Unchecked;Unchecked;Unchecked;Always;Never;Never;Always;Never;Never;Never;Never;Always;Always;Always;Sometimes;Sometimes;Never;Never;Always;Never;Never;Sometimes;Never;Sometimes;Always;Never;Never;often;4;2;4;0;10;L…	less than before;Not	not once;Yes	sometimes;Not	No way;Yes. Sometimes I can't handle it just like before;Not	not once;Not	No way;Not	No way;Never;5;2;1
Fortaleza ;Men;30	42;black;Incomplete High School (2nd GRADE);One salary;Not applicable;lives with partner;yes	I smoke lately;4;I wanted to wait a little longer;Not wanted me to be pregnant;Cesarean;6;Not;Not;Yes;Not;Not;Unchecked;Unchecked;Unchecked;Unchecked;Unchecked;Unchecked;Unchecked;Unchecked;Unchecked;Unchecked;Unchecked;Unchecked;Unchecked;Checked;Unchecked;Unchecked;Unchecked;Very often;often;Never;Very often;Never;Never;Never;Sometimes;Very often;Very often;Very often;Sometimes;Sometimes;Never;…	less than before;Certainly less;Yes	sometimes;Yes	many times;Not	No way;Yes. Most of the time I can't deal with them very well.;Yes	sometimes;Yes	many times;Yes	many times;Never;18;Unchecked;Unchecked;Unchecked;Unchecked;Unchecked;Unchecked;Unchecked;Unchecked;Unchecked;Unchecked;Unchecked;Unchecked;Unchecked;Checked;Unchecked;Unchecked;Unchecked;Unchecked;Very often;Sometimes;Never;Very often;Sometimes;Never;Never;Never;Very often;Very often;Very often;Sometimes;Sometimes;Never;Never;Always;Never;Never;Sometimes;Never;Never;Very often;Never;Never;Very o…	less than before;Certainly less;Not many times;Yes	sometimes;Not	No way;Yes. Sometimes I can't handle it just like before;Yes	sometimes;Rarely;Once in a while;Never;13;5;4
Fortaleza ;Men;28	72;black;High School (2nd GRADE) complete;Four salaries or more;Yes;lives with partner;No	I never smoked;1;I was trying to get pregnant;Wanted me to be pregnant;Cesarean;11;Not;Not;Yes;Not;Not;Unchecked;Unchecked;Checked;Unchecked;Unchecked;Unchecked;Unchecked;Checked;Unchecked;Unchecked;Unchecked;Unchecked;Unchecked;Unchecked;Unchecked;Unchecked;Unchecked;Very often;Never;Never;Very often;Never;Never;Never;Never;Very often;Very often;Very often;Never;Never;Never;Never;Very often;Neve…	less than before;Certainly less;Yes	most of the time;Yes	sometimes;Not	No way;Yes. Most of the time I can't deal with them very well.;Yes	most of the time;Yes	many times;Once in a while;Never;18;Unchecked;Unchecked;Unchecked;Unchecked;Unchecked;Unchecked;Unchecked;Checked;Unchecked;Unchecked;Unchecked;Unchecked;Unchecked;Unchecked;Unchecked;Unchecked;Unchecked;Unchecked;Very often;Never;Never;Very often;Never;Never;Never;Never;Very often;Very often;Very often;Sometimes;Sometimes;Never;Never;Very often;Never;Never;Very often;Never;Never;Very often;Never…	less than before;Certainly less;Yes	most of the time;Yes	many times;Not	No way;Yes. Most of the time I can't deal with them very well.;Yes	most of the time;Yes	many times;Once in a while;Never;19;5;3
Fortaleza ;Men;30	38;white;Incomplete Superior;Three salaries;Not applicable;Not lives with partner less than 1 year ago;No	I never smoked;2;I didn't want to get pregnant;Not wanted me to be pregnant;Cesarean;7;Not;Not;Yes;Not;Not;Unchecked;Unchecked;Unchecked;Unchecked;Unchecked;Unchecked;Unchecked;Checked;Unchecked;Unchecked;Unchecked;Unchecked;Unchecked;Unchecked;Unchecked;Unchecked;Unchecked;Very often;Sometimes;Never;Very often;Sometimes;Never;Never;Never;Very often;Very often;Very often;Sometimes;Never;Never;Nev…	most of the time;Yes	many times;Not	No way;Yes. Most of the time I can't deal with them very well.;Yes	most of the time;Yes	many times;Yes	many times;Never;21;Unchecked;Unchecked;Unchecked;Unchecked;Unchecked;Unchecked;Unchecked;Checked;Unchecked;Unchecked;Unchecked;Unchecked;Unchecked;Unchecked;Unchecked;Unchecked;Unchecked;Unchecked;Always;Sometimes;Never;Very often;Sometimes;Never;Never;Never;Very often;Very often;Very often;Never;Sometimes;Never;Never;Very often;Never;Never;often;Never;Never;Very often;Never;Never;Very often;7;4…	less than before;Certainly less;Yes	sometimes;Yes	sometimes;Not	No way;Yes. Sometimes I can't handle it just like before;Yes	sometimes;Rarely;Once in a while;Never;14;6;5
Fortaleza ;Female;38	5;mixed-race;High School (2nd GRADE) complete;One salary;Not applicable;Not lives with partner for over 1 year;No	I never smoked;3;I wanted to wait a little longer;I wanted to wait a little longer;Cesarean;9;Not;Not;Yes;Not;Not;Unchecked;Unchecked;Unchecked;Unchecked;Unchecked;Unchecked;Unchecked;Checked;Unchecked;Unchecked;Unchecked;Unchecked;Unchecked;Unchecked;Unchecked;Unchecked;Unchecked;Very often;Never;Never;Very often;Never;Never;Never;Never;Very often;Very often;Very often;Never;Never;Never;Never;Ve…	sometimes;Yes	sometimes;Not	No way;Yes. Sometimes I can't handle it just like before;Yes	sometimes;Not	No way;Not	No way;Never;8;Unchecked;Unchecked;Unchecked;Unchecked;Unchecked;Unchecked;Unchecked;Checked;Unchecked;Unchecked;Unchecked;Unchecked;Unchecked;Unchecked;Unchecked;Unchecked;Unchecked;Unchecked;Very often;Never;Never;Very often;Never;Never;Never;Never;Very often;Very often;Very often;Never;Never;Never;Never;Very often;Never;Never;Sometimes;Never;Never;Very often;Never;Never;Very often;4;2;4;0;10;L…	sometimes;Not	No way;No. Most of the time I can handle them well;Rarely;Not	No way;Not	No way;Never;5;6;6
Fortaleza ;Female;19	06;mixed-race;Incomplete High School (2nd GRADE);One salary;Not applicable;lives with partner;No	I never smoked;1;I was trying to get pregnant;Wanted me to be pregnant;Cesarean;7;Not;Not;Yes;Not;Not;Unchecked;Unchecked;Unchecked;Unchecked;Unchecked;Unchecked;Unchecked;Unchecked;Unchecked;Unchecked;Unchecked;Checked;Unchecked;Unchecked;Unchecked;Unchecked;Unchecked;often;Always;Never;Sometimes;Always;Never;Sometimes;Sometimes;Always;Always;Very often;Sometimes;Sometimes;Never;Never;Very often…	less than before;Certainly less;Yes	sometimes;Yes	sometimes;Rarely;Yes. Most of the time I can't deal with them very well.;Yes	sometimes;Yes	many times;Yes	many times;Never;18;Unchecked;Unchecked;Unchecked;Unchecked;Unchecked;Unchecked;Unchecked;Checked;Unchecked;Unchecked;Unchecked;Unchecked;Unchecked;Unchecked;Unchecked;Unchecked;Unchecked;Unchecked;Very often;often;Never;often;often;Never;Never;Never;Very often;Very often;Very often;Never;Never;Never;Never;Very often;Never;Never;Sometimes;Never;Never;often;Never;Never;often;7;6;6;0;19;Not as much…	less than before;Not many times;Yes	sometimes;Not	No way;Yes. Sometimes I can't handle it just like before;Yes	sometimes;Rarely;Not	No way;Never;10;6;5
Fortaleza ;Female;23	15;white;Incomplete High School (2nd GRADE);One salary;Not;lives with partner;No	I never smoked;2;I was trying to get pregnant;Wanted me to be pregnant;Vaginal Induced;7;Not;Yes;Yes;Yes;Yes;Unchecked;Unchecked;Unchecked;Unchecked;Unchecked;Unchecked;Unchecked;Checked;Unchecked;Unchecked;Unchecked;Unchecked;Unchecked;Unchecked;Unchecked;Unchecked;Unchecked;Very often;Never;Never;Very often;Never;Never;Sometimes;Sometimes;Very often;Very often;Very often;Very often;Sometimes;Ne…	less than before;Certainly less;Yes	sometimes;Yes	many times;Not	No way;Yes. Most of the time I can't deal with them very well.;Yes	most of the time;Rarely;Once in a while;Never;17;Unchecked;Unchecked;Unchecked;Unchecked;Checked;Unchecked;Unchecked;Checked;Unchecked;Unchecked;Unchecked;Unchecked;Unchecked;Unchecked;Unchecked;Unchecked;Unchecked;Unchecked;Very often;Never;Never;Very often;Never;Never;Never;Never;Very often;Very often;Very often;Rarely;Rarely;Never;Never;Very often;Never;Never;Sometimes;Never;Never;Very often;N…	less than before;Not many times;Very rarely;Not	No way;No. Most of the time I can handle them well;Rarely;Not	No way;Not	No way;Never;6;6;1
Interior of the state;Men;23	75;black;Complete Superior;Two salaries;Yes;lives with partner;No	I never smoked;1;I wanted to wait a little longer;I wanted to wait a little longer;Vaginal Spontaneous;13;Not;Not;Yes;Not;Not;Unchecked;Unchecked;Unchecked;Unchecked;Unchecked;Unchecked;Unchecked;Checked;Unchecked;Unchecked;Unchecked;Unchecked;Unchecked;Unchecked;Unchecked;Unchecked;Unchecked;Very often;Never;Never;Very often;Never;Never;Never;Never;Very often;Very often;Very often;Never;Never;Ne…	sometimes;Yes	sometimes;Not	No way;Yes. Most of the time I can't deal with them very well.;Yes	sometimes;Not	No way;Once in a while;Never;10;Unchecked;Unchecked;Unchecked;Unchecked;Unchecked;Unchecked;Unchecked;Checked;Unchecked;Unchecked;Unchecked;Unchecked;Unchecked;Unchecked;Unchecked;Unchecked;Unchecked;Unchecked;Very often;Never;Never;Very often;Never;Never;Never;Never;Very often;Very often;Very often;Never;Never;Never;Never;Very often;Never;Never;Sometimes;Never;Never;Very often;Never;Never;Very o…	sometimes;Not	No way;No. Most of the time I can handle them well;Not	not once;Not	No way;Not	No way;Never;4;6;6
Interior of the state;Men;19	23;mixed-race;Complete Elementary School (1st GRADE);Two salaries;Not applicable;lives with partner;No	I never smoked;1;I was trying to get pregnant;Wanted me to be pregnant;Cesarean;5;Not;Yes;Yes;Not;Not;Unchecked;Unchecked;Unchecked;Unchecked;Unchecked;Unchecked;Unchecked;Checked;Unchecked;Unchecked;Unchecked;Unchecked;Unchecked;Unchecked;Unchecked;Unchecked;Unchecked;Very often;Sometimes;Never;Very often;Sometimes;Never;Sometimes;Sometimes;Very often;Very often;Very often;Sometimes;Sometimes;Ne…	less than before;Certainly less;Yes	sometimes;Yes	many times;Not	No way;Yes. Most of the time I can't deal with them very well.;Yes	sometimes;Not	No way;Not	No way;Never;14;Unchecked;Unchecked;Unchecked;Unchecked;Unchecked;Unchecked;Unchecked;Checked;Unchecked;Unchecked;Unchecked;Unchecked;Unchecked;Unchecked;Unchecked;Unchecked;Unchecked;Unchecked;Very often;Sometimes;Never;Very often;Sometimes;Never;Never;Never;Very often;Very often;Very often;Sometimes;Never;Never;Never;Very often;Never;Never;Sometimes;Never;Never;Very often;Never;Never;Very often…	less than before;Not many times;Very rarely;Not	No way;Yes. Sometimes I can't handle it just like before;Rarely;Not	No way;Not	No way;Never;7;6;5
Fortaleza ;Men;24	3;black;Incomplete Superior;Two salaries;Yes;lives with partner;No	I never smoked;1;I was trying to get pregnant;Wanted me to be pregnant;Vaginal Spontaneous;13;Not;Not;Yes;Not;Not;Unchecked;Unchecked;Unchecked;Unchecked;Unchecked;Unchecked;Unchecked;Checked;Unchecked;Unchecked;Unchecked;Unchecked;Unchecked;Unchecked;Unchecked;Unchecked;Unchecked;Very often;Never;Never;often;Never;Never;Never;Sometimes;Very often;Very often;Very often;Sometimes;Never;Never;Never…	less than before;Certainly less;Yes	sometimes;Yes	many times;Not	No way;Yes. Most of the time I can't deal with them very well.;Yes	sometimes;Rarely;Once in a while;Never;16;Unchecked;Unchecked;Unchecked;Unchecked;Unchecked;Unchecked;Unchecked;Checked;Unchecked;Unchecked;Unchecked;Unchecked;Unchecked;Unchecked;Unchecked;Unchecked;Unchecked;Unchecked;Very often;Never;Never;Very often;Never;Never;Never;Never;Very often;Very often;Very often;Rarely;Never;Never;Never;Very often;Never;Never;Sometimes;Never;Never;Very often;Never;N…	less than before;Not many times;Yes	sometimes;Not	No way;Yes. Sometimes I can't handle it just like before;Rarely;Not	No way;Not	No way;Never;8;6;6
Interior of the state;Men;21	04;mixed-race;High School (2nd GRADE) complete;Less than one salary;Not applicable;lives with partner;No	I never smoked;1;I was trying to get pregnant;Wanted me to be pregnant;Cesarean;14;Not;Yes;Yes;Not;Not;Checked;Unchecked;Unchecked;Unchecked;Unchecked;Unchecked;Unchecked;Unchecked;Unchecked;Unchecked;Unchecked;Unchecked;Unchecked;Unchecked;Unchecked;Unchecked;Unchecked;often;often;Rarely;often;often;Never;Sometimes;Sometimes;often;often;often;often;often;Rarely;Rarely;often;Sometimes;Never;Alway…	most of the time;Yes	many times;Not	No way;Yes. Most of the time I can't deal with them very well.;Yes	most of the time;Yes	many times;Yes	many times;Never;22;Checked;Unchecked;Unchecked;Unchecked;Unchecked;Unchecked;Unchecked;Unchecked;Unchecked;Unchecked;Unchecked;Unchecked;Unchecked;Unchecked;Unchecked;Unchecked;Unchecked;Unchecked;Very often;often;Rarely;often;often;Never;Rarely;Rarely;Very often;Very often;Very often;Rarely;Rarely;Never;Never;Very often;Never;Never;Sometimes;Never;Never;often;Never;Never;often;11;7;6;0;24;Not a…	less than before;Not many times;Yes	sometimes;Not	No way;Yes. Sometimes I can't handle it just like before;Rarely;Rarely;Not	No way;Never;9;2;1
Fortaleza ;Female;21	4;mixed-race;High School (2nd GRADE) complete;One salary;Not applicable;lives with partner;Yes	I smoked but quit more than 8 months ago;1;I wanted to wait a little longer;Wanted me to be pregnant;Cesarean;9;Not;Not;Yes;Not;Not;Unchecked;Unchecked;Unchecked;Unchecked;Unchecked;Unchecked;Unchecked;Checked;Unchecked;Unchecked;Unchecked;Unchecked;Unchecked;Unchecked;Unchecked;Unchecked;Unchecked;Very often;Never;Never;Very often;Never;Never;Never;Never;Very often;Very often;Very often;Sometime…	less than before;Certainly less;Yes	most of the time;Yes	many times;Not	No way;Yes. Most of the time I can't deal with them very well.;Yes	most of the time;Yes	most of the time;Once in a while;Never;20;Checked;Unchecked;Unchecked;Unchecked;Unchecked;Unchecked;Unchecked;Unchecked;Unchecked;Unchecked;Unchecked;Unchecked;Unchecked;Unchecked;Unchecked;Unchecked;Unchecked;Unchecked;Very often;Never;Never;Very often;Never;Never;Never;Never;Very often;Very often;Very often;Never;Never;Never;Never;Very often;Never;Never;Sometimes;Never;Never;often;Never;Never;o…	less than before;Not	not once;Very rarely;Not	No way;No. Most of the time I can handle them well;Rarely;Not	No way;Not	No way;Never;5;3;1
Fortaleza ;Men;31	57;mixed-race;High School (2nd GRADE) complete;Two salaries;Not applicable;lives with partner;No	I never smoked;3;I didn't want to get pregnant;Wanted me to be pregnant;Cesarean;5;Not;Yes;Yes;Not;Not;Unchecked;Unchecked;Unchecked;Unchecked;Unchecked;Unchecked;Unchecked;Checked;Unchecked;Unchecked;Unchecked;Unchecked;Unchecked;Unchecked;Unchecked;Unchecked;Unchecked;Very often;Never;Never;Very often;Never;Never;often;Rarely;Very often;Very often;Very often;Sometimes;Sometimes;Never;Never;Very…	most of the time;Yes	many times;Not	No way;Yes. Most of the time I can't deal with them very well.;Yes	most of the time;Not	No way;Yes	many times;Never;20;Unchecked;Unchecked;Unchecked;Unchecked;Unchecked;Unchecked;Unchecked;Checked;Unchecked;Unchecked;Unchecked;Unchecked;Unchecked;Unchecked;Unchecked;Unchecked;Unchecked;Unchecked;Very often;Never;Never;Very often;Never;Never;Never;Never;often;often;often;Sometimes;Rarely;Never;Never;often;Never;Never;Sometimes;Never;Never;often;Never;Never;often;10;3;6;0;19;Not as much as befor…	less than before;Not	not once;Very rarely;Not	No way;No. Most of the time I can handle them well;Rarely;Not	No way;Not	No way;Never;5;6;1
Fortaleza ;Men;40	16;mixed-race;Incomplete High School (2nd GRADE);One salary;Yes;lives with partner;Yes	I smoked but quit more than 8 months ago;3;I was trying to get pregnant;Wanted me to be pregnant;Cesarean;7;Yes;Yes;Yes;Not;Not;Unchecked;Unchecked;Unchecked;Unchecked;Unchecked;Unchecked;Unchecked;Checked;Unchecked;Unchecked;Unchecked;Unchecked;Unchecked;Unchecked;Unchecked;Unchecked;Unchecked;Very often;Never;Never;often;Never;Never;Sometimes;Sometimes;Very often;Very often;Very often;Sometimes…	less than before;Yes	sometimes;Yes	sometimes;Not	No way;Yes. Most of the time I can't deal with them very well.;Yes	most of the time;Yes	many times;Yes	many times;Never;16;Unchecked;Unchecked;Unchecked;Unchecked;Unchecked;Unchecked;Unchecked;Checked;Unchecked;Unchecked;Unchecked;Unchecked;Unchecked;Unchecked;Unchecked;Unchecked;Unchecked;Unchecked;Very often;Never;Never;Very often;Never;Never;Never;Never;Very often;Very often;Very often;Never;Never;Never;Never;Very often;Never;Never;Sometimes;Never;Never;Very often;Never;Never;Very often;4;2;4;0…	not once;Very rarely;Not	No way;No. Most of the time I can handle them well;Rarely;Not	No way;Not	No way;Never;3;6;6
Fortaleza ;Men;32	41;asian;High School (2nd GRADE) complete;Two salaries;Not applicable;lives with partner;No	I never smoked;2;I was trying to get pregnant;Wanted me to be pregnant;Cesarean;9;Not;Yes;Yes;Not;Not;Unchecked;Unchecked;Unchecked;Unchecked;Unchecked;Unchecked;Unchecked;Checked;Unchecked;Unchecked;Unchecked;Unchecked;Unchecked;Unchecked;Unchecked;Unchecked;Unchecked;often;Sometimes;Never;often;Never;Never;Sometimes;Sometimes;often;often;often;Sometimes;Sometimes;Never;Never;often;Sometimes;Nev…	less than before;Certainly less;Yes	most of the time;Yes	many times;Not	No way;Yes. Sometimes I can't handle it just like before;Yes	sometimes;Rarely;Once in a while;Never;16;Unchecked;Unchecked;Unchecked;Unchecked;Unchecked;Unchecked;Unchecked;Checked;Unchecked;Unchecked;Unchecked;Unchecked;Unchecked;Unchecked;Unchecked;Unchecked;Unchecked;Unchecked;often;Sometimes;Never;often;Rarely;Never;Rarely;Rarely;often;often;often;Sometimes;Rarely;Never;Never;often;Never;Never;Sometimes;Never;Never;often;Never;Never;often;15;5;6;0;26;L…	sometimes;Not	No way;No. Most of the time I can handle them well;Yes	sometimes;Not	No way;Not	No way;Never;6;6;6
Fortaleza ;Men;19	66;white;Complete Elementary School (1st GRADE);One salary;Not applicable;Not lives with partner less than 1 year ago;No	I never smoked;3;I was trying to get pregnant;Wanted me to be pregnant;Vaginal Spontaneous;5;Not;Yes;Yes;Yes;Yes;Unchecked;Unchecked;Unchecked;Unchecked;Unchecked;Unchecked;Unchecked;Checked;Unchecked;Unchecked;Unchecked;Unchecked;Unchecked;Unchecked;Unchecked;Unchecked;Unchecked;often;Sometimes;Never;often;Sometimes;Never;Sometimes;Sometimes;often;often;often;Sometimes;Sometimes;Never;Never;ofte…	less than before;Certainly less;Yes	most of the time;Yes	many times;Not	No way;Yes. Most of the time I can't deal with them very well.;Yes	sometimes;Yes	many times;Yes	many times;Never;19;Unchecked;Unchecked;Unchecked;Unchecked;Unchecked;Unchecked;Unchecked;Checked;Unchecked;Unchecked;Unchecked;Unchecked;Unchecked;Unchecked;Unchecked;Unchecked;Unchecked;Unchecked;often;Sometimes;Never;often;Sometimes;Never;Rarely;Rarely;often;often;often;Rarely;Sometimes;Never;Never;often;Never;Never;Rarely;Never;Never;often;Rarely;Never;often;15;7;5;0;27;Like I Always Did;As I…	not once;Very rarely;Not	No way;No. Most of the time I can handle them well;Rarely;Not	No way;Not	No way;Never;3;6;6
Interior of the state;Female;28	74;mixed-race;Complete Superior;Three salaries;Yes;lives with partner;Yes	I smoked but quit more than 8 months ago;1;I didn't want to get pregnant;Not wanted me to be pregnant;Cesarean;10;Not;Yes;Yes;Not;Not;Unchecked;Unchecked;Unchecked;Unchecked;Unchecked;Unchecked;Unchecked;Checked;Unchecked;Unchecked;Unchecked;Unchecked;Unchecked;Unchecked;Unchecked;Unchecked;Unchecked;often;Never;Never;often;Never;Never;Sometimes;Sometimes;often;often;often;Sometimes;Sometimes;Nev…	less than before;Certainly less;Yes	sometimes;Yes	many times;Not	No way;Yes. Most of the time I can't deal with them very well.;Yes	sometimes;Yes	many times;Once in a while;Never;17;Unchecked;Unchecked;Unchecked;Unchecked;Unchecked;Unchecked;Unchecked;Checked;Unchecked;Unchecked;Unchecked;Unchecked;Unchecked;Unchecked;Unchecked;Unchecked;Unchecked;Unchecked;often;Never;Never;often;Never;Never;Never;Rarely;often;often;often;Rarely;Sometimes;Never;Never;often;Never;Never;Sometimes;Never;Never;often;Never;Never;often;12;4;6;0;22;Like I Always…	sometimes;Not	No way;No. Most of the time I can handle them well;Yes	sometimes;Not	No way;Not	No way;Never;6;6;4
Fortaleza ;Female;41	96;asian;High School (2nd GRADE) complete;One salary;Not;lives with partner;Yes	I smoked but quit more than 8 months ago;3;I didn't want to get pregnant;Not wanted me to be pregnant;Cesarean;9;Yes;Not;Yes;Not;Not;Unchecked;Unchecked;Unchecked;Unchecked;Unchecked;Unchecked;Unchecked;Checked;Unchecked;Unchecked;Unchecked;Unchecked;Unchecked;Unchecked;Unchecked;Unchecked;Unchecked;often;Never;Never;often;Never;Never;Sometimes;Sometimes;often;often;often;Sometimes;Sometimes;Neve…	less than before;Certainly less;Yes	most of the time;Yes	sometimes;Not	No way;Yes. Most of the time I can't deal with them very well.;Yes	most of the time;Rarely;Once in a while;Never;17;Unchecked;Unchecked;Unchecked;Unchecked;Unchecked;Unchecked;Unchecked;Checked;Unchecked;Unchecked;Unchecked;Unchecked;Unchecked;Unchecked;Unchecked;Unchecked;Unchecked;Unchecked;often;Never;Never;often;Never;Never;Never;Never;often;often;often;Never;Never;Never;Never;often;Never;Never;Sometimes;Never;Never;often;Never;Never;often;8;4;6;0;18;Like I …	not once;Very rarely;Not	No way;No. Most of the time I can handle them well;Rarely;Not	No way;Not	No way;Never;3;6;4
Fortaleza ;Men;22	41;mixed-race;High School (2nd GRADE) complete;One salary;Not applicable;has dated for less than 1 year;Yes	I smoked but quit more than 8 months ago;1;I didn't want to get pregnant;Not wanted me to be pregnant;Cesarean;10;Yes;Not;Yes;Not;Not;Unchecked;Unchecked;Unchecked;Unchecked;Unchecked;Unchecked;Unchecked;Checked;Unchecked;Unchecked;Unchecked;Unchecked;Unchecked;Unchecked;Unchecked;Unchecked;Unchecked;often;Sometimes;Never;often;Sometimes;Never;Sometimes;Sometimes;often;often;often;often;Sometimes…	less than before;Certainly less;Yes	sometimes;Yes	many times;Not	No way;Yes. Sometimes I can't handle it just like before;Yes	sometimes;Rarely;Once in a while;Never;15;Unchecked;Unchecked;Unchecked;Unchecked;Unchecked;Unchecked;Unchecked;Checked;Unchecked;Unchecked;Unchecked;Unchecked;Unchecked;Unchecked;Unchecked;Unchecked;Unchecked;Unchecked;often;Sometimes;Never;often;Never;Never;Sometimes;Rarely;often;often;often;Sometimes;Never;Never;Never;often;Never;Never;Sometimes;Never;Never;often;Never;Never;often;15;4;6;0;25;…	less than before;Not many times;Very rarely;Not	No way;No. Most of the time I can handle them well;Yes	sometimes;Not	No way;Not	No way;Never;7;6;4
Fortaleza ;Female;22	46;mixed-race;Incomplete High School (2nd GRADE);Less than one salary;Not;lives with partner;No	I never smoked;1;I was trying to get pregnant;Wanted me to be pregnant;Cesarean;6;Not;Not;Yes;Not;Not;Unchecked;Unchecked;Unchecked;Unchecked;Unchecked;Unchecked;Unchecked;Checked;Unchecked;Unchecked;Unchecked;Unchecked;Unchecked;Unchecked;Unchecked;Unchecked;Unchecked;often;Never;Never;often;Never;Never;Never;Never;often;often;often;Never;Never;Never;Never;often;Never;Never;Never;Never;Never;oft…	not once;Not	not at all;Not	No way;No. I can handle them as well as before;Not	not once;Not	No way;Not	No way;Never;0;Unchecked;Unchecked;Unchecked;Unchecked;Unchecked;Unchecked;Unchecked;Checked;Unchecked;Unchecked;Unchecked;Unchecked;Unchecked;Unchecked;Unchecked;Unchecked;Unchecked;Unchecked;often;Never;Never;often;Never;Never;Never;Never;often;often;often;Never;often;Never;Never;often;Never;Never;Never;Never;Never;often;Never;Never;often;11;4;4;0;19;Like I Always Did;As I always felt;Not	not once;Not	not at all;Not	No way;No. I can handle them as well as before;Not	not once;Not	No way;Not	No way;Never;0;6;6
Fortaleza ;Men;22	2;mixed-race;Incomplete High School (2nd GRADE);No income;Not;lives with partner;No	I never smoked;1;I wanted to wait a little longer;I wanted to wait a little longer;Cesarean;10;Not;Not;Yes;Not;Not;Unchecked;Unchecked;Unchecked;Unchecked;Unchecked;Unchecked;Unchecked;Unchecked;Unchecked;Unchecked;Unchecked;Unchecked;Unchecked;Unchecked;Unchecked;Unchecked;Unchecked;;;;;;;;;;;;;;;;;;;;;;;;;;;;;;;;;;;;;;;;;;Unchecked;Unchecked;Unchecked;Unchecked;Unchecked;Unchecked;Unchecked;Unc…
Fortaleza ;Female;25	64;mixed-race;High School (2nd GRADE) complete;Two salaries;Not;lives with partner;No	I never smoked;2;I wanted to wait a little longer;I wanted to wait a little longer;Cesarean;7;Not;Not;Yes;Not;Not;Checked;Unchecked;Unchecked;Unchecked;Unchecked;Unchecked;Unchecked;Unchecked;Unchecked;Unchecked;Unchecked;Unchecked;Unchecked;Unchecked;Unchecked;Unchecked;Unchecked;often;Sometimes;Sometimes;often;Sometimes;Never;Sometimes;Sometimes;often;often;often;Sometimes;Sometimes;Never;Never…	most of the time;Yes	many times;Not	No way;Yes. Most of the time I can't deal with them very well.;Not	not once;Yes	most of the time;Yes	many times;Never;20;Unchecked;Unchecked;Checked;Unchecked;Unchecked;Unchecked;Unchecked;Unchecked;Unchecked;Unchecked;Unchecked;Unchecked;Unchecked;Unchecked;Unchecked;Unchecked;Unchecked;Unchecked;often;Sometimes;Rarely;often;Never;Sometimes;Rarely;Rarely;often;often;often;Sometimes;Rarely;Never;Never;often;Never;Never;Very often;Never;Never;often;Sometimes;Never;Sometimes;17;7;9;0;33;Like I Alw…	sometimes;Yes	many times;Not	No way;Yes. Sometimes I can't handle it just like before;Yes	sometimes;Rarely;Once in a while;Never;11;6;2
Fortaleza ;Female;26	96;mixed-race;Incomplete High School (2nd GRADE);Two salaries;Not applicable;lives with partner;No	I never smoked;2;I didn't want to get pregnant;Not wanted me to be pregnant;Cesarean;8;Not;Not;Yes;Not;Not;Unchecked;Unchecked;Unchecked;Unchecked;Unchecked;Unchecked;Unchecked;Checked;Unchecked;Unchecked;Unchecked;Unchecked;Unchecked;Unchecked;Unchecked;Unchecked;Unchecked;often;Never;Never;often;Never;Never;Sometimes;Sometimes;often;often;often;Sometimes;Sometimes;Never;Never;often;Never;Never;…	less than before;Certainly less;Yes	sometimes;Yes	many times;Not	No way;Yes. Most of the time I can't deal with them very well.;Yes	sometimes;Yes	many times;Once in a while;Never;17;Unchecked;Unchecked;Unchecked;Unchecked;Unchecked;Unchecked;Unchecked;Checked;Unchecked;Unchecked;Unchecked;Unchecked;Unchecked;Unchecked;Unchecked;Unchecked;Unchecked;Unchecked;often;Never;Never;often;Never;Never;Never;Never;often;often;often;Never;Never;Never;Never;often;Never;Never;Sometimes;Never;Never;often;Never;Never;often;8;4;6;0;18;Like I Always Did;As…	not once;Yes	sometimes;Not	No way;No. Most of the time I can handle them well;Rarely;Not	No way;Not	No way;Never;4;4;3
Fortaleza ;Men;29	29;mixed-race;High School (2nd GRADE) complete;One salary;Not applicable;lives with partner;Yes	I smoked but quit more than 8 months ago;2;I was trying to get pregnant;Wanted me to be pregnant;Cesarean;7;Not;Not;Yes;Not;Not;Unchecked;Checked;Checked;Unchecked;Unchecked;Unchecked;Unchecked;Checked;Unchecked;Unchecked;Unchecked;Unchecked;Unchecked;Unchecked;Unchecked;Unchecked;Unchecked;often;Never;Never;often;Never;Never;Sometimes;Sometimes;often;often;often;Sometimes;Sometimes;Never;Never;o…	less than before;Certainly less;Yes	sometimes;Yes	many times;Not	No way;Yes. Most of the time I can't deal with them very well.;Yes	most of the time;Yes	many times;Not	No way;Never;17;Unchecked;Unchecked;Unchecked;Unchecked;Unchecked;Unchecked;Unchecked;Checked;Unchecked;Unchecked;Unchecked;Unchecked;Unchecked;Unchecked;Unchecked;Unchecked;Unchecked;Unchecked;often;Never;Never;often;Never;Never;Never;Never;often;often;often;Never;Never;Never;Never;often;Never;Never;Sometimes;Never;Never;often;Never;Never;often;8;4;6;0;18;Like I Always Did;As I always felt;Not	not once;Yes	sometimes;Not	No way;Yes. Sometimes I can't handle it just like before;Yes	sometimes;Not	No way;Not	No way;Never;6;6;5
Fortaleza ;Female;31	62;mixed-race;Complete Elementary School (1st GRADE);Less than one salary;Not applicable;Not have a boyfriend;Yes	I smoked but quit more than 8 months ago;6;I didn't want to get pregnant;Not wanted me to be pregnant;Vaginal Spontaneous;3;Not;Not;Yes;Yes;Yes;Unchecked;Unchecked;Unchecked;Unchecked;Checked;Unchecked;Unchecked;Checked;Unchecked;Unchecked;Unchecked;Unchecked;Unchecked;Unchecked;Unchecked;Unchecked;Unchecked;often;Never;Never;often;Never;Never;Sometimes;Sometimes;often;often;often;Sometimes;Somet…	less than before;Certainly less;Yes	sometimes;Yes	many times;Not	No way;Yes. Most of the time I can't deal with them very well.;Yes	sometimes;Rarely;Once in a while;Never;16;Unchecked;Unchecked;Unchecked;Unchecked;Checked;Unchecked;Unchecked;Checked;Unchecked;Unchecked;Unchecked;Unchecked;Unchecked;Unchecked;Unchecked;Unchecked;Unchecked;Unchecked;often;Never;Never;often;Never;Never;Rarely;Rarely;often;often;often;Rarely;Rarely;Never;Never;often;Never;Never;Sometimes;Never;Never;often;Never;Never;often;12;4;6;0;22;Like I Alwa…	No way;No. Most of the time I can handle them well;Rarely;Not	No way;Not	No way;Never;4;6;1
Fortaleza ;Men;20	55;black;High School (2nd GRADE) complete;One salary;Not applicable;lives with partner;No	I never smoked;1;I wanted to wait a little longer;I wanted to wait a little longer;Vaginal Spontaneous;11;Not;Not;Yes;Not;Not;Checked;Unchecked;Unchecked;Unchecked;Unchecked;Unchecked;Unchecked;Unchecked;Unchecked;Unchecked;Unchecked;Unchecked;Unchecked;Unchecked;Unchecked;Unchecked;Unchecked;often;Never;Never;often;Never;Never;Sometimes;Sometimes;often;often;often;often;Sometimes;Never;Never;oft…	less than before;Certainly less;Yes	most of the time;Yes	many times;Not	No way;Yes. Most of the time I can't deal with them very well.;Yes	sometimes;Rarely;Once in a while;Never;17;Checked;Unchecked;Unchecked;Unchecked;Unchecked;Unchecked;Unchecked;Unchecked;Unchecked;Unchecked;Unchecked;Unchecked;Unchecked;Unchecked;Unchecked;Unchecked;Unchecked;Unchecked;often;Never;Never;often;Never;Never;Never;Never;often;often;often;Rarely;Rarely;Never;Never;often;Never;Never;Sometimes;Never;Never;often;Never;Never;often;10;4;6;0;20;Like I Alwa…	not once;Yes	sometimes;Not	No way;Yes. Sometimes I can't handle it just like before;Rarely;Not	No way;Not	No way;Never;5;6;3
Fortaleza ;Female;22	77;mixed-race;Incomplete High School (2nd GRADE);One salary;Not applicable;lives with partner;Yes	I smoked but quit more than 8 months ago;3;I didn't want to get pregnant;Not wanted me to be pregnant;Vaginal Spontaneous;8;Not;Not;Yes;Yes;Yes;Unchecked;Unchecked;Unchecked;Unchecked;Unchecked;Unchecked;Unchecked;Checked;Unchecked;Unchecked;Unchecked;Unchecked;Unchecked;Unchecked;Unchecked;Unchecked;Unchecked;often;Never;Never;often;Never;Never;Sometimes;Sometimes;often;often;often;often;Sometim…	less than before;Certainly less;Yes	most of the time;Yes	many times;Not	No way;Yes. Most of the time I can't deal with them very well.;Yes	sometimes;Rarely;Once in a while;Never;17;Unchecked;Unchecked;Unchecked;Unchecked;Unchecked;Unchecked;Unchecked;Checked;Unchecked;Unchecked;Unchecked;Unchecked;Unchecked;Unchecked;Unchecked;Unchecked;Unchecked;Unchecked;often;Never;Never;often;Never;Never;Never;Never;often;often;often;Rarely;Never;Never;Never;often;Never;Never;Sometimes;Never;Never;often;Never;Never;often;9;4;6;0;19;Like I Always…	not once;Yes	sometimes;Not	No way;Yes. Sometimes I can't handle it just like before;Rarely;Not	No way;Not	No way;Never;5;6;1
Fortaleza ;Female;25	98;mixed-race;High School (2nd GRADE) complete;Two salaries;Not applicable;lives with partner;No	I never smoked;3;I didn't want to get pregnant;Not wanted me to be pregnant;Cesarean;4;Not;Not;Yes;Not;Not;Unchecked;Unchecked;Unchecked;Unchecked;Unchecked;Unchecked;Unchecked;Checked;Unchecked;Unchecked;Unchecked;Unchecked;Unchecked;Unchecked;Unchecked;Unchecked;Unchecked;often;Never;Never;often;Never;Never;Rarely;Rarely;often;often;often;Rarely;Rarely;Never;Never;often;Never;Never;Always;Never…	less than before;Certainly less;Yes	most of the time;Yes	many times;Not	No way;Yes. Most of the time I can't deal with them very well.;Yes	sometimes;Yes	many times;Yes	many times;Never;19;Unchecked;Unchecked;Unchecked;Unchecked;Unchecked;Unchecked;Unchecked;Unchecked;Unchecked;Unchecked;Unchecked;Unchecked;Unchecked;Unchecked;Unchecked;Unchecked;Unchecked;Unchecked;;;;;;;;;;;;;;;;;;;;;;;;;;;;;;;;;;;;;;;;;;;
Fortaleza ;Men;35	14;mixed-race;High School (2nd GRADE) complete;Two salaries;Not applicable;lives with partner;No	I never smoked;2;I didn't want to get pregnant;Not wanted me to be pregnant;Vaginal Spontaneous;8;Not;Not;Yes;Yes;Yes;Unchecked;Unchecked;Unchecked;Unchecked;Unchecked;Unchecked;Unchecked;Checked;Unchecked;Unchecked;Unchecked;Unchecked;Unchecked;Unchecked;Unchecked;Unchecked;Unchecked;often;Sometimes;Sometimes;often;Sometimes;Never;Sometimes;Sometimes;often;often;often;Sometimes;Sometimes;Never;N…	less than before;Certainly less;Yes	most of the time;Yes	many times;Not	No way;Yes. Most of the time I can't deal with them very well.;Yes	sometimes;Yes	many times;Yes	many times;Never;19;Unchecked;Unchecked;Unchecked;Unchecked;Unchecked;Unchecked;Unchecked;Checked;Unchecked;Unchecked;Unchecked;Unchecked;Unchecked;Unchecked;Unchecked;Unchecked;Unchecked;Unchecked;often;Never;Never;often;Never;Never;Never;Never;often;often;often;Rarely;Rarely;Never;Never;often;Never;Never;Sometimes;Never;Never;often;Never;Never;often;10;4;6;0;20;Like I Always Did;As I always fel…	not once;Very rarely;Not	No way;Yes. Sometimes I can't handle it just like before;Rarely;Not	No way;Not	No way;Never;4;6;4
Fortaleza ;Men;22	94;mixed-race;High School (2nd GRADE) complete;Two salaries;Not applicable;lives with partner;No	I never smoked;2;I wanted to wait a little longer;I wanted to wait a little longer;Vaginal Spontaneous;9;Not;Not;Yes;Yes;Yes;Unchecked;Unchecked;Unchecked;Unchecked;Unchecked;Unchecked;Checked;Checked;Unchecked;Unchecked;Unchecked;Unchecked;Unchecked;Unchecked;Unchecked;Unchecked;Unchecked;often;Never;Never;often;Never;Never;Sometimes;Sometimes;often;often;often;Sometimes;Sometimes;Sometimes;Some…	less than before;Certainly less;Yes	most of the time;Yes	many times;Not	No way;Yes. Most of the time I can't deal with them very well.;Yes	most of the time;Yes	many times;Once in a while;Never;19;Unchecked;Unchecked;Unchecked;Unchecked;Unchecked;Unchecked;Unchecked;Checked;Unchecked;Unchecked;Unchecked;Unchecked;Unchecked;Unchecked;Unchecked;Unchecked;Unchecked;Unchecked;often;Never;Never;often;Never;Never;Rarely;Rarely;often;often;often;Rarely;Rarely;Never;Never;often;Never;Never;Sometimes;Never;Never;often;Never;Never;often;12;4;6;0;22;Like I Always D…	sometimes;Not	No way;No. Most of the time I can handle them well;Yes	sometimes;Rarely;Not	No way;Never;7;6;6
Fortaleza ;Men;39	5;mixed-race;High School (2nd GRADE) complete;Two salaries;Not applicable;lives with partner;No	I never smoked;4;I didn't want to get pregnant;Not wanted me to be pregnant;Cesarean;5;Yes;Not;Yes;Not;Not;Unchecked;Unchecked;Unchecked;Unchecked;Unchecked;Unchecked;Unchecked;Checked;Unchecked;Unchecked;Unchecked;Unchecked;Unchecked;Unchecked;Unchecked;Unchecked;Unchecked;often;Never;Never;often;Never;Never;Sometimes;Sometimes;often;often;often;Sometimes;Sometimes;Never;Never;often;Never;Never;…	less than before;Certainly less;Yes	most of the time;Yes	many times;Not	No way;Yes. Sometimes I can't handle it just like before;Yes	sometimes;Rarely;Once in a while;Never;16;Unchecked;Unchecked;Unchecked;Unchecked;Unchecked;Unchecked;Unchecked;Checked;Unchecked;Unchecked;Unchecked;Unchecked;Unchecked;Unchecked;Unchecked;Unchecked;Unchecked;Unchecked;often;Never;Never;often;Never;Never;Never;Never;often;often;often;Rarely;Rarely;Never;Never;often;Never;Never;Sometimes;Never;Never;often;Never;Never;often;10;4;6;0;20;Like I Alwa…	sometimes;Not	No way;No. Most of the time I can handle them well;Rarely;Not	No way;Not	No way;Never;5;6;2
Fortaleza ;Men;36	86;mixed-race;High School (2nd GRADE) complete;One salary;Not applicable;lives with partner;No	I never smoked;2;I didn't want to get pregnant;Not wanted me to be pregnant;Cesarean;7;Yes;Yes;Yes;Not;Not;Unchecked;Unchecked;Unchecked;Unchecked;Checked;Unchecked;Unchecked;Checked;Unchecked;Unchecked;Unchecked;Unchecked;Unchecked;Unchecked;Checked;Unchecked;Unchecked;often;Sometimes;Never;often;Never;Never;Sometimes;Sometimes;often;often;often;often;Sometimes;Sometimes;Sometimes;often;Never;Ne…	less than before;Certainly less;Yes	most of the time;Yes	many times;Not	No way;Yes. Most of the time I can't deal with them very well.;Yes	most of the time;Yes	many times;Yes	many times;Never;20;Unchecked;Unchecked;Unchecked;Unchecked;Checked;Unchecked;Unchecked;Checked;Unchecked;Unchecked;Unchecked;Unchecked;Unchecked;Unchecked;Checked;Unchecked;Unchecked;Unchecked;often;Rarely;Never;often;Never;Rarely;Rarely;Rarely;often;often;often;Sometimes;Rarely;Never;Never;often;Never;Never;often;Never;Rarely;often;Never;Never;Sometimes;15;5;8;0;28;Like I Always Did;As I always…	sometimes;Not	No way;Yes. Sometimes I can't handle it just like before;Rarely;Rarely;Once in a while;Never;8;6;6
Interior of the state;Female;36	59;asian;High School (2nd GRADE) complete;One salary;Not applicable;lives with partner;No	I never smoked;1;I didn't want to get pregnant;Not wanted me to be pregnant;Cesarean;8;Not;Not;Yes;Not;Not;Checked;Unchecked;Unchecked;Unchecked;Unchecked;Unchecked;Unchecked;Unchecked;Unchecked;Unchecked;Unchecked;Unchecked;Unchecked;Unchecked;Unchecked;Unchecked;Unchecked;often;Never;Never;often;Never;Never;Sometimes;Sometimes;often;often;often;Sometimes;Sometimes;Never;Never;often;Never;Never;…	less than before;Certainly less;Yes	most of the time;Yes	many times;Not	No way;Yes. Most of the time I can't deal with them very well.;Yes	most of the time;Yes	many times;Yes	many times;Never;20;Unchecked;Unchecked;Unchecked;Unchecked;Unchecked;Unchecked;Unchecked;Checked;Unchecked;Unchecked;Unchecked;Unchecked;Unchecked;Unchecked;Unchecked;Unchecked;Unchecked;Unchecked;often;Never;Never;often;Never;Never;Sometimes;Sometimes;often;often;often;Sometimes;often;Never;Never;often;Never;Never;Always;Never;Sometimes;Sometimes;Sometimes;Never;Sometimes;17;8;11;0;36;Undoubted…	less than before;Certainly less;Yes	sometimes;Yes	many times;Not	No way;Yes. Most of the time I can't deal with them very well.;Yes	most of the time;Yes	many times;Once in a while;Never;18;6;6
Fortaleza ;Men;19	62;white;Incomplete High School (2nd GRADE);One salary;Not applicable;lives with partner;No	I never smoked;2;I didn't want to get pregnant;Not wanted me to be pregnant;Vaginal Spontaneous;2;Not;Not;Yes;Not;Not;Unchecked;Unchecked;Unchecked;Unchecked;Unchecked;Unchecked;Unchecked;Checked;Unchecked;Unchecked;Unchecked;Unchecked;Unchecked;Unchecked;Unchecked;Unchecked;Unchecked;often;Never;Never;often;Never;Never;Sometimes;Sometimes;often;often;often;Sometimes;Sometimes;Never;Never;often;N…	less than before;Certainly less;Yes	sometimes;Yes	sometimes;Not	No way;Yes. Most of the time I can't deal with them very well.;Yes	most of the time;Yes	most of the time;Yes	many times;Never;19;Unchecked;Unchecked;Unchecked;Unchecked;Unchecked;Unchecked;Unchecked;Checked;Unchecked;Unchecked;Unchecked;Unchecked;Unchecked;Unchecked;Unchecked;Unchecked;Unchecked;Unchecked;often;Sometimes;Never;often;Rarely;Never;Never;Never;often;often;often;Sometimes;Sometimes;Never;Never;often;Never;Never;often;Never;Rarely;often;Rarely;Never;Sometimes;14;7;8;0;29;Undoubtedly	less than before;Certainly less;Not many times;Yes	many times;Not	No way;Yes. Sometimes I can't handle it just like before;Yes	sometimes;Rarely;Once in a while;Never;14;4;1
Fortaleza ;Men;27	26;mixed-race;High School (2nd GRADE) complete;Three salaries;Yes;lives with partner;No	I never smoked;2;I wanted to wait a little longer;Wanted me to be pregnant;Vaginal Spontaneous;10;Not;Not;Yes;Yes;Yes;Unchecked;Unchecked;Unchecked;Unchecked;Unchecked;Unchecked;Unchecked;Checked;Unchecked;Unchecked;Unchecked;Unchecked;Unchecked;Unchecked;Unchecked;Unchecked;Unchecked;often;Never;Never;often;Never;Never;Sometimes;Sometimes;often;often;often;often;Sometimes;Never;Never;often;Never…	most of the time;Yes	many times;Not	No way;Yes. Most of the time I can't deal with them very well.;Yes	most of the time;Yes	many times;Yes	many times;Never;22;Unchecked;Unchecked;Unchecked;Unchecked;Unchecked;Unchecked;Unchecked;Checked;Unchecked;Unchecked;Unchecked;Unchecked;Unchecked;Unchecked;Unchecked;Unchecked;Unchecked;Unchecked;often;Never;Never;often;Never;Never;Rarely;Rarely;often;often;often;Sometimes;Sometimes;Never;Never;often;Never;Never;Very often;Never;Never;often;Rarely;Never;often;14;5;8;0;27;Not as much as before;P…	less than before;Yes	sometimes;Yes	sometimes;Not	No way;Yes. Sometimes I can't handle it just like before;Yes	sometimes;Rarely;Once in a while;Never;12;6;4
Fortaleza ;Female;37	45;white;High School (2nd GRADE) complete;One salary;Yes;Not have a boyfriend;No	I never smoked;3;I didn't want to get pregnant;Not wanted me to be pregnant;Vaginal Spontaneous;7;Yes;Not;Yes;Not;Not;Unchecked;Unchecked;Unchecked;Unchecked;Unchecked;Unchecked;Unchecked;Unchecked;Checked;Unchecked;Unchecked;Unchecked;Unchecked;Unchecked;Checked;Unchecked;Unchecked;often;Never;Never;often;Never;Never;Never;Never;often;often;often;Sometimes;Sometimes;Never;Never;often;Never;Never…	sometimes;Yes	sometimes;Not	No way;Yes. Sometimes I can't handle it just like before;Yes	sometimes;Not	No way;Not	No way;Never;8;Unchecked;Unchecked;Unchecked;Unchecked;Unchecked;Unchecked;Unchecked;Unchecked;Checked;Unchecked;Unchecked;Unchecked;Unchecked;Unchecked;Checked;Unchecked;Unchecked;Unchecked;often;Never;Never;often;Never;Never;Rarely;Rarely;often;often;often;Sometimes;Sometimes;Never;Never;often;Never;Never;Sometimes;Never;Never;often;Rarely;Never;often;14;5;6;0;25;Like I Always Did;As I always f…	sometimes;Not	No way;No. Most of the time I can handle them well;Rarely;Not	No way;Not	No way;Never;5;6;5
Fortaleza ;Men;40	19;mixed-race;High School (2nd GRADE) complete;One salary;Yes;lives with partner;No	I never smoked;1;I was trying to get pregnant;Wanted me to be pregnant;Vaginal Spontaneous;8;Not;Not;Yes;Yes;Yes;Unchecked;Unchecked;Unchecked;Unchecked;Unchecked;Unchecked;Unchecked;Checked;Unchecked;Unchecked;Unchecked;Unchecked;Unchecked;Unchecked;Unchecked;Unchecked;Unchecked;often;Never;Never;often;Never;Never;Never;Never;often;often;often;Sometimes;Sometimes;Never;Sometimes;often;Never;Neve…	most of the time;Yes	many times;Not	No way;Yes. Most of the time I can't deal with them very well.;Yes	most of the time;Yes	many times;Yes	many times;Never;22;Unchecked;Unchecked;Unchecked;Unchecked;Unchecked;Unchecked;Unchecked;Checked;Unchecked;Unchecked;Unchecked;Unchecked;Unchecked;Unchecked;Unchecked;Unchecked;Unchecked;Unchecked;often;Never;Never;often;Never;Never;Never;Rarely;often;often;often;Sometimes;Rarely;Never;Never;often;Never;Never;Sometimes;Never;Never;often;Never;Never;often;12;4;6;0;22;Like I Always Did;As I always…	not once;Yes	sometimes;Not	No way;No. Most of the time I can handle them well;Rarely;Not	No way;Not	No way;Never;4;6;2
Interior of the state;Men;36	7;black;High School (2nd GRADE) complete;One salary;Not applicable;lives with partner;No	I never smoked;4;I was trying to get pregnant;Wanted me to be pregnant;Vaginal Spontaneous;12;Not;Not;Yes;Not;Not;Unchecked;Unchecked;Unchecked;Unchecked;Unchecked;Unchecked;Unchecked;Checked;Unchecked;Unchecked;Unchecked;Unchecked;Unchecked;Unchecked;Unchecked;Unchecked;Unchecked;often;Never;Never;often;Never;Never;Never;Never;often;often;often;Never;Never;Never;Never;often;Never;Never;Sometimes…	No way;No. Most of the time I can handle them well;Rarely;Not	No way;Not	No way;Never;4;Unchecked;Unchecked;Unchecked;Unchecked;Unchecked;Unchecked;Unchecked;Checked;Unchecked;Unchecked;Unchecked;Unchecked;Unchecked;Unchecked;Unchecked;Unchecked;Unchecked;Unchecked;often;Never;Never;often;Never;Never;Never;Never;often;often;often;Rarely;Rarely;Never;Never;often;Never;Never;Always;Never;Never;often;Rarely;Never;often;10;5;9;0;24;Undoubtedly	less than before;Certainly less;Yes	sometimes;Yes	many times;Not	No way;Yes. Most of the time I can't deal with them very well.;Yes	most of the time;Rarely;Once in a while;Never;17;6;6
Fortaleza ;Men;27	74;mixed-race;High School (2nd GRADE) complete;Two salaries;Not applicable;lives with partner;No	I never smoked;1;I didn't want to get pregnant;Not wanted me to be pregnant;Cesarean;11;Yes;Yes;Yes;Not;Not;Unchecked;Unchecked;Unchecked;Unchecked;Unchecked;Unchecked;Unchecked;Checked;Unchecked;Unchecked;Unchecked;Unchecked;Unchecked;Unchecked;Unchecked;Unchecked;Unchecked;often;Never;Never;often;Never;Never;Sometimes;Sometimes;often;often;often;often;Sometimes;Never;Never;often;Never;Never;Alw…	less than before;Certainly less;Yes	sometimes;Yes	many times;Not	No way;Yes. Most of the time I can't deal with them very well.;Yes	most of the time;Yes	many times;Yes	many times;Never;19;Unchecked;Unchecked;Unchecked;Unchecked;Unchecked;Unchecked;Unchecked;Checked;Unchecked;Unchecked;Unchecked;Unchecked;Unchecked;Unchecked;Unchecked;Unchecked;Unchecked;Unchecked;often;Never;Never;often;Never;Never;Never;Never;often;often;often;Sometimes;Rarely;Never;Never;often;Never;Never;Never;Never;Never;often;Never;Never;often;11;4;4;0;19;Like I Always Did;As I always felt…	not once;Very rarely;Not	No way;Yes. Sometimes I can't handle it just like before;Not	not once;Not	No way;Not	No way;Never;3;6;0
Fortaleza ;Men;36	77;mixed-race;Incomplete Elementary School (1st GRADE);One salary;Not applicable;lives with partner;No	I never smoked;3;I didn't want to get pregnant;Not wanted me to be pregnant;Cesarean;15;Yes;Yes;Yes;Not;Not;Unchecked;Unchecked;Unchecked;Unchecked;Unchecked;Unchecked;Unchecked;Checked;Unchecked;Unchecked;Unchecked;Unchecked;Unchecked;Unchecked;Unchecked;Unchecked;Checked;often;Never;Never;often;Never;Never;Sometimes;Sometimes;often;often;often;Sometimes;Sometimes;Never;Never;often;Never;Never;A…	most of the time;Yes	many times;Not	No way;Yes. Most of the time I can't deal with them very well.;Yes	sometimes;Yes	many times;Yes	many times;Never;21;Unchecked;Unchecked;Unchecked;Unchecked;Unchecked;Unchecked;Unchecked;Checked;Unchecked;Unchecked;Unchecked;Unchecked;Unchecked;Unchecked;Unchecked;Unchecked;Checked;Unchecked;often;Never;Never;often;Never;Never;Rarely;Rarely;often;often;often;Rarely;Never;Never;Never;often;Never;Never;Sometimes;Never;Never;often;Never;Never;often;11;4;6;0;21;Like I Always Did;As I always felt…	sometimes;Not	No way;Yes. Sometimes I can't handle it just like before;Yes	sometimes;Not	No way;Not	No way;Never;7;6;6
Fortaleza ;Men;27	65;mixed-race;High School (2nd GRADE) complete;One salary;Not applicable;lives with partner;No	I never smoked;1;I was trying to get pregnant;Wanted me to be pregnant;Cesarean;11;Not;Not;Yes;Not;Not;Unchecked;Checked;Unchecked;Unchecked;Unchecked;Unchecked;Unchecked;Unchecked;Unchecked;Unchecked;Unchecked;Unchecked;Unchecked;Unchecked;Unchecked;Unchecked;Unchecked;often;Sometimes;Sometimes;often;Sometimes;Never;Sometimes;Sometimes;often;often;often;often;often;Never;Never;often;Rarely;Never…	most of the time;Yes	many times;Not	No way;Yes. Most of the time I can't deal with them very well.;Yes	most of the time;Yes	many times;Yes	many times;Never;22;Unchecked;Unchecked;Unchecked;Unchecked;Unchecked;Unchecked;Unchecked;Checked;Unchecked;Unchecked;Unchecked;Unchecked;Unchecked;Unchecked;Unchecked;Unchecked;Unchecked;Unchecked;often;Never;Never;often;Never;Never;Never;Never;often;often;often;Never;Never;Never;Never;often;Never;Never;Never;Never;Never;often;Never;Never;often;8;4;4;0;16;Like I Always Did;As I always felt;Not	not once;Not	not at all;Not	No way;No. I can handle them as well as before;Not	not once;Not	No way;Not	No way;Never;0;4;1
Interior of the state;Men;34	4;asian;Incomplete Elementary School (1st GRADE);Less than one salary;Not applicable;lives with partner;No	I never smoked;1;I was trying to get pregnant;Wanted me to be pregnant;Cesarean;9;Not;Yes;Yes;Not;Yes;Unchecked;Unchecked;Checked;Unchecked;Unchecked;Unchecked;Unchecked;Checked;Unchecked;Unchecked;Unchecked;Unchecked;Unchecked;Unchecked;Unchecked;Unchecked;Unchecked;often;Never;Never;often;Never;Never;Sometimes;Sometimes;often;often;often;Sometimes;Sometimes;Never;Sometimes;often;Never;Never;Alw…	most of the time;Yes	many times;Not	No way;Yes. Most of the time I can't deal with them very well.;Yes	most of the time;Rarely;Once in a while;Never;20;Unchecked;Unchecked;Unchecked;Unchecked;Unchecked;Unchecked;Unchecked;Checked;Unchecked;Unchecked;Unchecked;Unchecked;Unchecked;Unchecked;Unchecked;Unchecked;Unchecked;Unchecked;often;Never;Never;often;Never;Never;Never;Never;often;often;often;Never;Never;Never;Never;often;Never;Never;Always;Never;Never;often;Rarely;Never;often;8;5;9;0;22;Like I Al…	sometimes;Yes	many times;Not	No way;Yes. Sometimes I can't handle it just like before;Yes	sometimes;Not	No way;Not	No way;Never;9;6;6
Fortaleza ;Female;22	08;black;Complete Elementary School (1st GRADE);One salary;Not applicable;lives with partner;No	I never smoked;2;I wanted to wait a little longer;Wanted me to be pregnant;Vaginal Spontaneous;9;Not;Not;Yes;Yes;Yes;Unchecked;Unchecked;Unchecked;Unchecked;Unchecked;Unchecked;Unchecked;Checked;Unchecked;Unchecked;Unchecked;Unchecked;Unchecked;Unchecked;Unchecked;Unchecked;Unchecked;often;Never;Never;often;Never;Never;Never;Never;often;often;often;Never;Never;Never;Never;often;Never;Never;Never;…	not once;Not	not at all;Not	No way;No. Most of the time I can handle them well;Not	not once;Not	No way;Not	No way;Never;1;Unchecked;Unchecked;Unchecked;Unchecked;Unchecked;Unchecked;Unchecked;Unchecked;Unchecked;Unchecked;Unchecked;Unchecked;Unchecked;Unchecked;Unchecked;Unchecked;Unchecked;Unchecked;;;;;;;;;;;;;;;;;;;;;;;;;;;;;;;;;;;;;;;;;;;
Fortaleza ;Female;37	25;mixed-race;Incomplete High School (2nd GRADE);One salary;Not applicable;lives with partner;No	I never smoked;5;I didn't want to get pregnant;Not wanted me to be pregnant;Vaginal Spontaneous;7;Not;Yes;Yes;Yes;Yes;Unchecked;Unchecked;Unchecked;Unchecked;Unchecked;Unchecked;Unchecked;Checked;Unchecked;Unchecked;Unchecked;Unchecked;Unchecked;Unchecked;Unchecked;Unchecked;Unchecked;often;Never;Never;often;Never;Never;Sometimes;Sometimes;often;often;often;Sometimes;Sometimes;Never;Never;often;N…	most of the time;Yes	many times;Not	No way;Yes. Most of the time I can't deal with them very well.;Yes	most of the time;Yes	many times;Once in a while;Never;15;Unchecked;Unchecked;Unchecked;Unchecked;Unchecked;Unchecked;Unchecked;Checked;Unchecked;Unchecked;Unchecked;Unchecked;Unchecked;Unchecked;Unchecked;Unchecked;Unchecked;Unchecked;often;Never;Never;often;Never;Never;Sometimes;Sometimes;often;often;often;Sometimes;Sometimes;Never;Never;often;Never;Never;Very often;Never;Never;often;Rarely;Never;often;16;5;8;0;29;L…	sometimes;Not	No way;Yes. Sometimes I can't handle it just like before;Yes	sometimes;Rarely;Once in a while;Never;9;6;6
Fortaleza ;Men;42	38;black;Incomplete High School (2nd GRADE);Two salaries;Not;lives with partner;No	I never smoked;3;I didn't want to get pregnant;Wanted me to be pregnant;Vaginal Spontaneous;12;Not;Not;Yes;Yes;Yes;Unchecked;Unchecked;Unchecked;Unchecked;Unchecked;Unchecked;Unchecked;Checked;Unchecked;Unchecked;Unchecked;Unchecked;Unchecked;Unchecked;Unchecked;Unchecked;Unchecked;often;Never;Never;often;Never;Never;Sometimes;Sometimes;often;often;often;Sometimes;Sometimes;Never;Never;often;Neve…	most of the time;Yes	sometimes;Not	No way;Yes. Most of the time I can't deal with them very well.;Yes	sometimes;Yes	many times;Yes	many times;Never;14;Unchecked;Unchecked;Unchecked;Unchecked;Unchecked;Unchecked;Unchecked;Checked;Unchecked;Unchecked;Unchecked;Unchecked;Unchecked;Unchecked;Unchecked;Unchecked;Unchecked;Unchecked;often;Never;Never;often;Never;Never;Sometimes;Sometimes;often;often;often;Sometimes;Rarely;Never;Never;often;Never;Never;Sometimes;Never;Never;often;Never;Never;often;15;4;6;0;25;Like I Always Did;As I…	sometimes;Not	No way;Yes. Sometimes I can't handle it just like before;Yes	sometimes;Rarely;Not	No way;Never;8;6;2
Fortaleza ;Female;21	72;mixed-race;High School (2nd GRADE) complete;Two salaries;Not applicable;lives with partner;No	I never smoked;1;I wanted to wait a little longer;I wanted to wait a little longer;Cesarean;10;Not;Not;Yes;Yes;Yes;Unchecked;Unchecked;Unchecked;Unchecked;Unchecked;Unchecked;Unchecked;Checked;Unchecked;Unchecked;Unchecked;Unchecked;Unchecked;Unchecked;Unchecked;Unchecked;Unchecked;often;Never;Never;often;Never;Never;often;often;often;often;often;often;Sometimes;Never;Never;often;Never;Never;Alwa…	most of the time;Yes	many times;Not	No way;Yes. Most of the time I can't deal with them very well.;Yes	most of the time;Not	No way;Once in a while;Never;13;Unchecked;Unchecked;Checked;Unchecked;Unchecked;Unchecked;Unchecked;Checked;Unchecked;Unchecked;Unchecked;Unchecked;Unchecked;Unchecked;Unchecked;Unchecked;Unchecked;Unchecked;often;Never;Never;often;Never;Never;Rarely;Rarely;often;often;often;Sometimes;Rarely;Never;Never;often;Never;Never;often;Never;Never;often;Rarely;Never;often;13;5;7;0;25;Like I Always Did;As …	sometimes;Yes	sometimes;Not	No way;Yes. Most of the time I can't deal with them very well.;Yes	sometimes;Rarely;Once in a while;Never;11;6;6
Fortaleza ;Female;26	6;mixed-race;Complete Elementary School (1st GRADE);One salary;Not applicable;lives with partner;No	I never smoked;2;I was trying to get pregnant;Wanted me to be pregnant;Cesarean;8;Not;Not;Not;Not;Not;Unchecked;Unchecked;Unchecked;Unchecked;Unchecked;Unchecked;Checked;Unchecked;Unchecked;Unchecked;Unchecked;Unchecked;Unchecked;Unchecked;Unchecked;Unchecked;Unchecked;often;Never;Never;often;Never;Never;Sometimes;Sometimes;often;often;often;often;Sometimes;Never;Never;often;Never;Never;Always;Ne…	less than before;Certainly less;Yes	most of the time;Yes	many times;Not	No way;Yes. Most of the time I can't deal with them very well.;Yes	sometimes;Yes	many times;Once in a while;Never;18;Unchecked;Unchecked;Checked;Unchecked;Unchecked;Unchecked;Checked;Unchecked;Unchecked;Unchecked;Unchecked;Unchecked;Unchecked;Unchecked;Unchecked;Unchecked;Unchecked;Unchecked;often;Never;Never;often;Never;Never;Rarely;Rarely;often;often;often;Sometimes;Rarely;Never;Never;often;Never;Never;often;Never;Never;often;Rarely;Never;often;13;5;7;0;25;Like I Always Did…	sometimes;Not	No way;Yes. Sometimes I can't handle it just like before;Yes	sometimes;Rarely;Not	No way;Never;8;4;2
Fortaleza ;Female;25	7;white;Incomplete High School (2nd GRADE);One salary;Yes;lives with partner;yes	I smoke lately;3;I wanted to wait a little longer;I wanted to wait a little longer;Vaginal Spontaneous;17;Not;Not;Yes;Yes;Yes;Unchecked;Unchecked;Unchecked;Unchecked;Unchecked;Unchecked;Unchecked;Checked;Unchecked;Unchecked;Unchecked;Unchecked;Unchecked;Unchecked;Unchecked;Unchecked;Unchecked;often;Sometimes;Sometimes;often;Sometimes;Never;Sometimes;Sometimes;often;often;often;Sometimes;Sometimes…	less than before;Certainly less;Yes	most of the time;Yes	many times;Not	No way;Yes. Most of the time I can't deal with them very well.;Yes	most of the time;Yes	many times;Yes	many times;Never;20;Unchecked;Unchecked;Unchecked;Unchecked;Unchecked;Unchecked;Unchecked;Checked;Unchecked;Unchecked;Unchecked;Unchecked;Unchecked;Unchecked;Unchecked;Unchecked;Unchecked;Unchecked;often;Never;Never;often;Never;Never;Never;Never;often;often;often;Never;Never;Never;Never;often;Never;Never;Never;Never;Never;often;Never;Never;often;8;4;4;0;16;Like I Always Did;As I always felt;Not	not once;Not	not at all;Not	No way;No. Most of the time I can handle them well;Not	not once;Not	No way;Not	No way;Never;1;4;3
Fortaleza ;Female;33	28;mixed-race;Incomplete High School (2nd GRADE);One salary;Not applicable;lives with partner;No	I never smoked;3;I didn't want to get pregnant;Not wanted me to be pregnant;Vaginal Spontaneous;10;Not;Not;Yes;Not;Not;Unchecked;Unchecked;Unchecked;Unchecked;Unchecked;Unchecked;Unchecked;Checked;Unchecked;Unchecked;Unchecked;Unchecked;Unchecked;Unchecked;Unchecked;Unchecked;Unchecked;often;Very often;often;often;Sometimes;Never;often;often;often;often;often;Very often;Very often;Never;Never;oft…	most of the time;Yes	many times;Yes	Sometimes;Yes. Most of the time I can't deal with them very well.;Yes	most of the time;Yes	many times;Yes	many times;Never;24;Unchecked;Unchecked;Unchecked;Unchecked;Unchecked;Unchecked;Unchecked;Unchecked;Unchecked;Unchecked;Unchecked;Unchecked;Unchecked;Unchecked;Unchecked;Unchecked;Unchecked;Unchecked;;;;;;;;;;;;;;;;;;;;;;;;;;;;;;;;;;;;;;;;;;;1
Fortaleza ;Female;26	23;mixed-race;Incomplete Superior;Three salaries;Not;lives with partner;No	I never smoked;3;I wanted to wait a little longer;I wanted to wait a little longer;Vaginal Spontaneous;6;Not;Not;Yes;Not;Not;Unchecked;Unchecked;Checked;Unchecked;Unchecked;Unchecked;Unchecked;Checked;Unchecked;Unchecked;Unchecked;Unchecked;Unchecked;Unchecked;Unchecked;Unchecked;Unchecked;often;Sometimes;Never;often;Never;Never;Never;Never;often;often;often;Never;Never;Never;Never;often;Never;Ne…	not once;Not	not at all;Not	No way;Yes. Sometimes I can't handle it just like before;Yes	sometimes;Not	No way;Not	No way;Never;4;Unchecked;Unchecked;Checked;Unchecked;Unchecked;Unchecked;Unchecked;Checked;Unchecked;Unchecked;Unchecked;Unchecked;Unchecked;Unchecked;Unchecked;Unchecked;Unchecked;Unchecked;often;Sometimes;Never;often;Never;Never;Never;Never;often;often;often;Never;Sometimes;Never;Never;often;Never;Never;Sometimes;Never;Never;often;Never;Never;often;12;4;6;0;22;Like I Always Did;As I always felt…	not once;Not	not at all;Not	No way;Yes. Sometimes I can't handle it just like before;Yes	sometimes;Not	No way;Not	No way;Never;4;2;1
Fortaleza ;Female;28	4;mixed-race;High School (2nd GRADE) complete;Two salaries;Not applicable;lives with partner;No	I never smoked;3;I was trying to get pregnant;Wanted me to be pregnant;Vaginal Spontaneous;6;Not;Not;Yes;Yes;Yes;Checked;Unchecked;Checked;Unchecked;Unchecked;Unchecked;Unchecked;Unchecked;Unchecked;Unchecked;Unchecked;Unchecked;Unchecked;Unchecked;Unchecked;Unchecked;Unchecked;often;Never;Never;often;Never;Never;Never;Never;often;often;often;Sometimes;Never;Never;Never;often;Never;Never;Very oft…	sometimes;Yes	sometimes;Not	No way;Yes. Sometimes I can't handle it just like before;Yes	sometimes;Not	No way;Once in a while;Never;9;Checked;Unchecked;Checked;Unchecked;Unchecked;Unchecked;Unchecked;Unchecked;Unchecked;Unchecked;Unchecked;Unchecked;Unchecked;Unchecked;Unchecked;Unchecked;Unchecked;Unchecked;often;Never;Never;often;Never;Never;Never;Never;often;often;often;Never;Sometimes;Never;Never;often;Never;Never;often;Never;Never;often;Never;Never;often;10;4;7;0;21;Like I Always Did;As I alw…	sometimes;Yes	sometimes;Yes	Sometimes;Yes. Sometimes I can't handle it just like before;Yes	sometimes;Not	No way;Not	No way;Never;10;6;6
Fortaleza ;Men;32	44;mixed-race;Incomplete Superior;Two salaries;Not applicable;lives with partner;Yes	I smoked but quit more than 8 months ago;1;I was trying to get pregnant;Wanted me to be pregnant;Cesarean;12;Not;Not;Yes;Yes;Yes;Unchecked;Unchecked;Unchecked;Checked;Unchecked;Unchecked;Unchecked;Checked;Unchecked;Unchecked;Unchecked;Unchecked;Unchecked;Unchecked;Unchecked;Unchecked;Unchecked;often;Never;Never;often;Never;Never;Never;Never;often;often;often;Sometimes;Never;Never;Never;often;Neve…	most of the time;Yes	many times;Yes	Sometimes;Yes. Most of the time I can't deal with them very well.;Yes	most of the time;Yes	many times;Yes	many times;Never;18;Unchecked;Unchecked;Unchecked;Unchecked;Unchecked;Unchecked;Unchecked;Checked;Unchecked;Unchecked;Unchecked;Unchecked;Unchecked;Unchecked;Unchecked;Unchecked;Unchecked;Unchecked;often;Never;Never;often;Never;Never;Never;Never;often;often;often;Sometimes;Never;Never;Never;often;Never;Never;Very often;Never;Never;often;Never;Never;Sometimes;10;4;9;0;23;Like I Always Did;As I alw…	sometimes;Yes	sometimes;Yes	Sometimes;Yes. Sometimes I can't handle it just like before;Yes	sometimes;Rarely;Not	No way;Never;11;6;6
Interior of the state;Female;32	28;white;Complete Superior;Two salaries;Yes;lives with partner;No	I never smoked;2;I was trying to get pregnant;Wanted me to be pregnant;Cesarean;10;Not;Yes;Yes;Not;Not;Unchecked;Unchecked;Unchecked;Unchecked;Unchecked;Unchecked;Unchecked;Checked;Unchecked;Unchecked;Unchecked;Unchecked;Unchecked;Unchecked;Unchecked;Unchecked;Unchecked;often;Never;Never;often;Never;Never;Never;Never;often;often;often;Sometimes;Never;Never;Never;often;Never;Never;Never;Never;Neve…	not once;Not	not at all;Not	No way;Yes. Sometimes I can't handle it just like before;Yes	sometimes;Not	No way;Not	No way;Never;4;Unchecked;Unchecked;Unchecked;Unchecked;Unchecked;Unchecked;Unchecked;Checked;Unchecked;Unchecked;Unchecked;Unchecked;Unchecked;Unchecked;Unchecked;Unchecked;Unchecked;Unchecked;often;Never;Never;often;Never;Never;Never;Never;often;often;often;Rarely;Never;Never;Never;often;Never;Never;Sometimes;Never;Never;often;Never;Never;often;9;4;6;0;19;Like I Always Did;As I always felt;Not	not once;Very rarely;Rarely;Yes. Sometimes I can't handle it just like before;Rarely;Not	No way;Not	No way;Never;5;6;6
Fortaleza ;Men;45	57;mixed-race;Incomplete Superior;Two salaries;Not;lives with partner;No	I never smoked;2;I didn't want to get pregnant;Not wanted me to be pregnant;Cesarean;11;Yes;Yes;Yes;Not;Not;Unchecked;Unchecked;Checked;Checked;Unchecked;Unchecked;Unchecked;Unchecked;Checked;Unchecked;Unchecked;Unchecked;Unchecked;Unchecked;Unchecked;Unchecked;Unchecked;often;Never;Never;often;Never;Never;Never;Never;often;often;often;Sometimes;Never;Never;Never;often;often;Never;Very often;Neve…	sometimes;Yes	many times;Yes	Sometimes;Yes. Most of the time I can't deal with them very well.;Yes	sometimes;Not	No way;Once in a while;Never;13;Unchecked;Unchecked;Unchecked;Unchecked;Unchecked;Unchecked;Unchecked;Unchecked;Checked;Unchecked;Unchecked;Unchecked;Unchecked;Unchecked;Unchecked;Unchecked;Unchecked;Unchecked;often;Never;Never;often;Never;Never;Never;Never;often;often;often;Sometimes;Never;Never;Never;often;Never;Never;Sometimes;Never;Never;often;Never;Never;often;10;4;6;0;20;Like I Always Did;A…	not once;Very rarely;Rarely;Yes. Sometimes I can't handle it just like before;Yes	sometimes;Not	No way;Not	No way;Never;6;6;3
Fortaleza ;Female;30	01;mixed-race;High School (2nd GRADE) complete;Two salaries;Not;lives with partner;No	I never smoked;2;I was trying to get pregnant;Wanted me to be pregnant;Cesarean;10;Not;Yes;Yes;Not;Not;Unchecked;Unchecked;Unchecked;Unchecked;Unchecked;Unchecked;Unchecked;Checked;Unchecked;Unchecked;Unchecked;Unchecked;Unchecked;Unchecked;Unchecked;Unchecked;Unchecked;often;Never;Never;often;Never;Never;Never;Never;often;often;often;Never;Sometimes;Never;Never;often;Never;Never;Very often;Never…	less than before;Yes	most of the time;Yes	many times;Not	No way;Yes. Most of the time I can't deal with them very well.;Yes	most of the time;Rarely;Once in a while;Never;16;Unchecked;Unchecked;Unchecked;Unchecked;Unchecked;Unchecked;Unchecked;Checked;Unchecked;Unchecked;Unchecked;Unchecked;Unchecked;Unchecked;Unchecked;Unchecked;Unchecked;Unchecked;often;Never;Never;often;Never;Never;Never;Never;often;often;often;Sometimes;Sometimes;Never;Never;often;Never;Never;often;Never;Never;often;Sometimes;Never;often;12;6;7;0;2…	less than before;Yes	sometimes;Yes	many times;Not	No way;Yes. Most of the time I can't deal with them very well.;Yes	sometimes;Rarely;Once in a while;Never;14;6;6
Fortaleza ;Female;24	97;white;High School (2nd GRADE) complete;One salary;Yes;Not lives with partner for over 1 year;No	I never smoked;2;I didn't want to get pregnant;Not wanted me to be pregnant;Cesarean;8;Not;Not;Yes;Not;Not;Unchecked;Unchecked;Unchecked;Unchecked;Unchecked;Unchecked;Unchecked;Unchecked;Checked;Unchecked;Unchecked;Unchecked;Unchecked;Unchecked;Unchecked;Checked;Unchecked;often;Never;Never;often;Never;Never;Never;Never;often;often;often;Never;Sometimes;Never;Never;often;Never;Never;Always;Never;N…	less than before;Not many times;Yes	many times;Not	No way;Yes. Most of the time I can't deal with them very well.;Yes	sometimes;Rarely;Once in a while;Never;13;Unchecked;Unchecked;Unchecked;Unchecked;Unchecked;Unchecked;Unchecked;Unchecked;Checked;Unchecked;Unchecked;Unchecked;Unchecked;Unchecked;Unchecked;Checked;Unchecked;Unchecked;often;Never;Never;often;Never;Never;Never;Never;often;often;often;Sometimes;Sometimes;Never;Never;often;Never;Never;Very often;Never;Sometimes;often;Sometimes;Never;often;12;8;8;0;2…	less than before;Not many times;Yes	sometimes;Not	No way;Yes. Sometimes I can't handle it just like before;Yes	sometimes;Not	No way;Not	No way;Never;9;3;2
Fortaleza ;Men;25	74;mixed-race;Incomplete High School (2nd GRADE);One salary;Not applicable;lives with partner;No	I never smoked;4;I wanted to wait a little longer;I wanted to wait a little longer;Cesarean;12;Not;Not;Yes;Not;Not;Unchecked;Unchecked;Unchecked;Unchecked;Unchecked;Unchecked;Unchecked;Checked;Unchecked;Unchecked;Unchecked;Unchecked;Unchecked;Unchecked;Unchecked;Unchecked;Unchecked;often;Never;often;often;Never;Never;Never;Never;often;often;often;Sometimes;often;Never;Never;often;Never;Never;Alwa…	less than before;Yes	sometimes;Yes	many times;Not	No way;Yes. Most of the time I can't deal with them very well.;Yes	sometimes;Yes	many times;Once in a while;Never;15;Unchecked;Unchecked;Unchecked;Unchecked;Unchecked;Unchecked;Unchecked;Checked;Unchecked;Unchecked;Unchecked;Unchecked;Unchecked;Unchecked;Unchecked;Unchecked;Unchecked;Unchecked;often;Never;Never;often;Never;Never;Never;Never;often;often;often;Never;Never;Never;Never;often;Never;Never;Very often;Never;Sometimes;often;Rarely;Never;often;8;7;8;0;23;Not as much as…	less than before;Not many times;Yes	sometimes;Not	No way;Yes. Sometimes I can't handle it just like before;Yes	sometimes;Rarely;Once in a while;Never;11;6;6
Fortaleza ;Men;30	6;mixed-race;Complete Elementary School (1st GRADE);One salary;Not applicable;lives with partner;No	I never smoked;4;I wanted to wait a little longer;I wanted to wait a little longer;Cesarean;9;Not;Not;Yes;Yes;Yes;Unchecked;Unchecked;Unchecked;Unchecked;Unchecked;Unchecked;Checked;Unchecked;Unchecked;Unchecked;Unchecked;Unchecked;Unchecked;Unchecked;Unchecked;Unchecked;Unchecked;often;Never;Never;often;Never;Never;Never;Never;often;often;often;Never;Sometimes;Never;Never;often;Never;Never;Alway…	less than before;Certainly less;Yes	sometimes;Yes	many times;Not	No way;Yes. Most of the time I can't deal with them very well.;Yes	most of the time;Yes	many times;Once in a while;Never;18;Unchecked;Unchecked;Unchecked;Unchecked;Unchecked;Unchecked;Unchecked;Unchecked;Unchecked;Unchecked;Unchecked;Unchecked;Unchecked;Unchecked;Unchecked;Unchecked;Unchecked;Unchecked;;;;;;;;;;;;;;;;;;;;;;;;;;;;;;;;;;;;;;;;;;;1
Fortaleza ;Men;20	51;black;Incomplete Elementary School (1st GRADE);Less than one salary;Not applicable;lives with partner;No	I never smoked;2;I didn't want to get pregnant;Not wanted me to be pregnant;Cesarean;9;Not;Not;Yes;Not;Not;Unchecked;Unchecked;Unchecked;Unchecked;Unchecked;Unchecked;Unchecked;Checked;Unchecked;Unchecked;Unchecked;Unchecked;Unchecked;Unchecked;Unchecked;Unchecked;Unchecked;often;Never;Never;often;Never;Never;Never;Never;often;often;often;Sometimes;Sometimes;Never;Never;often;Never;Never;Very oft…	less than before;Certainly less;Yes	sometimes;Yes	many times;Not	No way;Yes. Most of the time I can't deal with them very well.;Yes	sometimes;Rarely;Once in a while;Never;16;Unchecked;Unchecked;Unchecked;Unchecked;Unchecked;Unchecked;Unchecked;Checked;Unchecked;Unchecked;Unchecked;Unchecked;Unchecked;Unchecked;Unchecked;Unchecked;Unchecked;Unchecked;often;Never;Never;often;Never;Never;Never;Never;often;often;often;Never;Sometimes;Never;Never;often;Never;Never;often;Never;Never;often;Never;Never;often;10;4;7;0;21;Not as much a…	less than before;Yes	sometimes;Yes	sometimes;Not	No way;Yes. Sometimes I can't handle it just like before;Yes	sometimes;Not	No way;Once in a while;Never;11;6;1
Fortaleza ;Men;34	02;mixed-race;Incomplete High School (2nd GRADE);Three salaries;Not;lives with partner;No	I never smoked;1;I was trying to get pregnant;Wanted me to be pregnant;Cesarean;15;Yes;Yes;Yes;Not;Not;Unchecked;Unchecked;Unchecked;Unchecked;Unchecked;Unchecked;Unchecked;Checked;Unchecked;Unchecked;Unchecked;Unchecked;Unchecked;Unchecked;Unchecked;Unchecked;Unchecked;often;Never;Never;often;Never;Never;Never;Never;often;often;often;Sometimes;Never;Never;Never;often;Never;Never;Sometimes;Never;…	not once;Yes	many times;Not	No way;Yes. Sometimes I can't handle it just like before;Yes	sometimes;Not	No way;Once in a while;Never;8;Unchecked;Unchecked;Unchecked;Unchecked;Unchecked;Unchecked;Unchecked;Checked;Unchecked;Unchecked;Unchecked;Unchecked;Unchecked;Unchecked;Unchecked;Unchecked;Unchecked;Unchecked;often;Never;Never;often;Never;Never;Never;Never;often;often;often;Sometimes;Never;Never;Never;often;Never;Never;Sometimes;Never;Never;often;Never;Never;often;10;4;6;0;20;Like I Always Did;As…	not once;Yes	sometimes;Not	No way;Yes. Sometimes I can't handle it just like before;Yes	sometimes;Not	No way;Not	No way;Never;6;6;6
Fortaleza ;Female;19	66;mixed-race;Incomplete High School (2nd GRADE);Two salaries;Not applicable;has dated for less than 1 year;No	I never smoked;2;I didn't want to get pregnant;Not wanted me to be pregnant;Cesarean;10;Not;Not;Yes;Not;Not;Unchecked;Unchecked;Unchecked;Unchecked;Checked;Unchecked;Unchecked;Checked;Unchecked;Unchecked;Unchecked;Unchecked;Unchecked;Unchecked;Unchecked;Unchecked;Unchecked;often;Never;Never;often;Never;Never;Sometimes;Sometimes;often;often;often;Sometimes;Sometimes;Never;Never;often;Never;Never;A…	less than before;Certainly less;Yes	sometimes;Yes	many times;Not	No way;Yes. Sometimes I can't handle it just like before;Yes	most of the time;Yes	many times;Once in a while;Never;17;Unchecked;Unchecked;Unchecked;Unchecked;Checked;Unchecked;Unchecked;Checked;Unchecked;Unchecked;Unchecked;Unchecked;Unchecked;Unchecked;Unchecked;Unchecked;Unchecked;Unchecked;often;Never;Never;often;Never;Never;Never;Never;often;often;often;Never;Never;Never;Never;often;Never;Never;Sometimes;Never;Never;often;Never;Never;often;8;4;6;0;18;Like I Always Did;As I…	not once;Yes	sometimes;Not	No way;Yes. Sometimes I can't handle it just like before;Yes	sometimes;Rarely;Not	No way;Never;7;2;1
Fortaleza ;Female;26	4;mixed-race;Complete Superior;Three salaries;Yes;Not lives with partner less than 1 year ago;Yes	I smoked but quit more than 2 months ago;2;I wanted to wait a little longer;I wanted to wait a little longer;Cesarean;6;Not;Not;Yes;Not;Not;Checked;Unchecked;Unchecked;Unchecked;Unchecked;Unchecked;Unchecked;Unchecked;Unchecked;Unchecked;Unchecked;Unchecked;Unchecked;Unchecked;Unchecked;Unchecked;Unchecked;Always;Very often;Never;often;Sometimes;Never;Sometimes;Sometimes;Always;Always;Always;Some…	less than before;Certainly less;Yes	most of the time;Yes	many times;Yes	many times;Yes. Most of the time I can't deal with them very well.;Yes	most of the time;Yes	many times;Yes	many times;Sometimes;25;Checked;Unchecked;Unchecked;Unchecked;Unchecked;Unchecked;Unchecked;Unchecked;Unchecked;Unchecked;Unchecked;Unchecked;Unchecked;Unchecked;Unchecked;Unchecked;Unchecked;Unchecked;often;Very often;Never;often;Very often;Never;often;often;often;often;often;Sometimes;often;Never;Never;often;Sometimes;Never;Always;Never;Never;often;Sometimes;Never;Sometimes;25;10;10;0;45;Undoub…	less than before;Certainly less;Yes	sometimes;Yes	many times;Yes	Sometimes;Yes. Most of the time I can't deal with them very well.;Yes	most of the time;Yes	many times;Once in a while;Never;20;6;6
Fortaleza ;Men;21	49;asian;Incomplete High School (2nd GRADE);Two salaries;Not applicable;lives with partner;No	I never smoked;2;I didn't want to get pregnant;Not wanted me to be pregnant;Cesarean;9;Not;Not;Yes;Not;Not;Unchecked;Unchecked;Unchecked;Unchecked;Checked;Unchecked;Unchecked;Checked;Unchecked;Unchecked;Unchecked;Unchecked;Unchecked;Unchecked;Unchecked;Unchecked;Unchecked;often;Never;Never;often;Never;Never;Never;Never;often;often;often;Sometimes;Never;Never;Never;often;Never;Never;Always;Never;N…	most of the time;Yes	many times;Yes	Sometimes;Yes. Most of the time I can't deal with them very well.;Yes	most of the time;Not	No way;Yes	many times;Never;16;Unchecked;Unchecked;Unchecked;Unchecked;Checked;Unchecked;Unchecked;Checked;Unchecked;Unchecked;Unchecked;Unchecked;Unchecked;Unchecked;Unchecked;Unchecked;Unchecked;Unchecked;often;Never;Never;often;Never;Never;Never;Never;often;often;often;Sometimes;Never;Never;Never;often;Never;Never;Sometimes;Never;Never;often;Never;Never;often;10;4;6;0;20;Like I Always Did;As I always fel…	sometimes;Yes	Sometimes;No. Most of the time I can handle them well;Yes	sometimes;Not	No way;Not	No way;Never;8;6;6
Fortaleza ;Female;31;mixed-race;Incomplete Elementary School (1st GRADE);One salary;Not applicable;lives with partner;No	I never smoked;4;I didn't want to get pregnant;Not wanted me to be pregnant;Cesarean;6;Yes;Yes;Yes;Not;Not;Unchecked;Unchecked;Unchecked;Unchecked;Unchecked;Unchecked;Unchecked;Checked;Unchecked;Unchecked;Unchecked;Unchecked;Unchecked;Unchecked;Checked;Unchecked;Unchecked;often;Never;Never;often;Never;Never;Never;Never;often;often;often;Sometimes;Never;Never;Never;often;Never;Never;often;Never;Ne…	most of the time;Yes	many times;Yes	Sometimes;Yes. Most of the time I can't deal with them very well.;Yes	most of the time;Rarely;Not	No way;Never;15;Unchecked;Unchecked;Unchecked;Unchecked;Unchecked;Unchecked;Unchecked;Checked;Unchecked;Unchecked;Unchecked;Unchecked;Unchecked;Unchecked;Checked;Unchecked;Unchecked;Unchecked;often;Never;Never;often;Never;Never;Never;Never;often;often;often;Sometimes;Never;Never;Never;often;Never;Never;Never;Never;Never;often;Never;Never;often;10;4;4;0;18;Like I Always Did;As I always felt;Not	not once;Yes	sometimes;Not	No way;Yes. Sometimes I can't handle it just like before;Yes	sometimes;Not	No way;Not	No way;Never;6;6;6
Fortaleza ;Men;28	84;mixed-race;Incomplete High School (2nd GRADE);Two salaries;Not applicable;lives with partner;No	I never smoked;2;I was trying to get pregnant;Wanted me to be pregnant;Cesarean;9;Not;Not;Yes;Not;Not;Unchecked;Unchecked;Unchecked;Unchecked;Checked;Checked;Unchecked;Unchecked;Unchecked;Unchecked;Unchecked;Unchecked;Unchecked;Unchecked;Unchecked;Unchecked;Unchecked;often;Never;Never;often;Never;Never;Never;Never;often;often;often;Sometimes;Sometimes;Never;Never;often;Never;Never;Very often;Neve…	not once;Yes	many times;Yes	many times;Yes. Most of the time I can't deal with them very well.;Yes	most of the time;Yes	many times;Yes	many times;Never;16;Unchecked;Unchecked;Unchecked;Unchecked;Checked;Unchecked;Unchecked;Checked;Unchecked;Unchecked;Unchecked;Unchecked;Unchecked;Unchecked;Unchecked;Unchecked;Unchecked;Unchecked;often;Never;Never;often;Never;Never;Never;Never;often;often;often;Never;Sometimes;Never;Never;often;Never;Never;Sometimes;Never;Never;often;Never;Never;often;10;4;6;0;20;Like I Always Did;As I always fel…	sometimes;Yes	Sometimes;Yes. Sometimes I can't handle it just like before;Yes	sometimes;Not	No way;Once in a while;Never;10;6;6
Fortaleza ;Female;41	74;mixed-race;Complete Superior;Three salaries;Not applicable;lives with partner;No	I never smoked;4;I was trying to get pregnant;Wanted me to be pregnant;Cesarean;7;Not;Not;Yes;Not;Not;Unchecked;Unchecked;Unchecked;Unchecked;Unchecked;Unchecked;Unchecked;Checked;Unchecked;Unchecked;Unchecked;Unchecked;Unchecked;Unchecked;Unchecked;Unchecked;Unchecked;often;Never;Never;often;Sometimes;Never;Sometimes;Never;often;often;often;often;Sometimes;Never;Never;often;Never;Never;Always;Ne…	less than before;Certainly less;Yes	most of the time;Yes	many times;Yes	many times;Yes. Most of the time I can't deal with them very well.;Yes	most of the time;Yes	many times;Yes	many times;Never;23;Unchecked;Unchecked;Unchecked;Unchecked;Unchecked;Unchecked;Unchecked;Checked;Unchecked;Unchecked;Unchecked;Unchecked;Unchecked;Unchecked;Unchecked;Unchecked;Unchecked;Unchecked;often;Never;Never;often;Never;Never;Never;Never;often;often;often;Never;Never;Never;Never;often;Never;Never;Sometimes;Never;Never;often;Never;Never;often;8;4;6;0;18;Like I Always Did;As I always felt;N…	sometimes;Yes	Sometimes;Yes. Sometimes I can't handle it just like before;Yes	sometimes;Not	No way;Not	No way;Never;9;6;5
Fortaleza ;Female;34	7;mixed-race;Incomplete Superior;Two salaries;Not applicable;lives with partner;No	I never smoked;2;I wanted to wait a little longer;I wanted to wait a little longer;Cesarean;11;Not;Yes;Yes;Not;Not;Unchecked;Unchecked;Unchecked;Unchecked;Unchecked;Unchecked;Unchecked;Checked;Unchecked;Unchecked;Unchecked;Unchecked;Unchecked;Unchecked;Unchecked;Unchecked;Unchecked;often;Never;Never;often;Never;Never;Never;Never;often;often;often;Sometimes;often;Never;Never;often;Never;Never;Alwa…	most of the time;Yes	many times;Yes	many times;Yes. Most of the time I can't deal with them very well.;Yes	most of the time;Yes	many times;Not	No way;Never;17;Unchecked;Unchecked;Unchecked;Unchecked;Unchecked;Unchecked;Unchecked;Checked;Unchecked;Unchecked;Unchecked;Unchecked;Unchecked;Unchecked;Unchecked;Unchecked;Unchecked;Unchecked;often;Never;Never;often;Never;Never;Never;Never;often;often;often;Never;Sometimes;Never;Never;often;Never;Never;Sometimes;Never;Never;often;Never;Never;often;10;4;6;0;20;Like I Always Did;As I always felt;…	not once;Yes	sometimes;Yes	Sometimes;Yes. Sometimes I can't handle it just like before;Yes	sometimes;Not	No way;Not	No way;Never;8;6;3
Fortaleza ;Men;23	98;black;Incomplete Superior;Two salaries;Not applicable;lives with partner;No	I never smoked;1;I wanted to wait a little longer;I wanted to wait a little longer;Cesarean;7;Yes;Not;Yes;Not;Not;Unchecked;Unchecked;Unchecked;Unchecked;Checked;Unchecked;Checked;Checked;Unchecked;Unchecked;Unchecked;Unchecked;Unchecked;Unchecked;Unchecked;Unchecked;Unchecked;often;Never;Never;often;Never;Never;Sometimes;Never;often;often;often;Sometimes;Sometimes;Never;Never;often;Never;Never;A…	less than before;Certainly less;Yes	most of the time;Yes	many times;Yes	many times;Yes. Most of the time I can't deal with them very well.;Yes	most of the time;Yes	many times;Not	No way;Never;21;Unchecked;Unchecked;Unchecked;Unchecked;Checked;Unchecked;Checked;Checked;Unchecked;Unchecked;Unchecked;Unchecked;Unchecked;Unchecked;Unchecked;Unchecked;Unchecked;Unchecked;often;Never;Never;often;Never;Never;Never;Never;often;often;often;Never;Never;Never;Never;often;Never;Never;Rarely;Never;Never;often;Never;Never;often;8;4;5;0;17;Like I Always Did;As I always felt;Not	not once;Very rarely;Rarely;No. Most of the time I can handle them well;Not	not once;Not	No way;Not	No way;Never;3;6;0
Fortaleza ;Female;19	3;white;High School (2nd GRADE) complete;Two salaries;Not applicable;lives with partner;No	I never smoked;1;I wanted to wait a little longer;I wanted to wait a little longer;Cesarean;5;Not;Yes;Yes;Not;Not;Unchecked;Unchecked;Unchecked;Unchecked;Checked;Unchecked;Unchecked;Unchecked;Unchecked;Unchecked;Unchecked;Unchecked;Unchecked;Unchecked;Unchecked;Unchecked;Unchecked;often;Sometimes;Never;often;Sometimes;Never;Sometimes;Sometimes;often;often;often;Sometimes;Sometimes;Never;Never;oft…	less than before;Certainly less;Yes	most of the time;Yes	many times;Yes	many times;Yes. Most of the time I can't deal with them very well.;Yes	most of the time;Yes	many times;Yes	many times;Never;23;Unchecked;Unchecked;Unchecked;Unchecked;Unchecked;Checked;Unchecked;Unchecked;Unchecked;Unchecked;Unchecked;Unchecked;Unchecked;Unchecked;Unchecked;Checked;Unchecked;Unchecked;often;Never;Never;often;Never;Never;Never;Never;often;often;often;Never;Never;Never;Never;often;Never;Never;Sometimes;Never;Never;often;Never;Never;often;8;4;6;0;18;Like I Always Did;As I always felt;Not	not once;Very rarely;Rarely;Yes. Sometimes I can't handle it just like before;Not	not once;Not	No way;Not	No way;Never;4;6;3
Interior of the state;Men;24	44;mixed-race;Complete Elementary School (1st GRADE);One salary;Not applicable;lives with partner;No	I never smoked;3;I didn't want to get pregnant;Not wanted me to be pregnant;Cesarean;2;Not;Not;Not;Not;Not;Unchecked;Unchecked;Unchecked;Unchecked;Unchecked;Unchecked;Unchecked;Unchecked;Unchecked;Unchecked;Checked;Unchecked;Unchecked;Unchecked;Unchecked;Unchecked;Unchecked;often;Never;Never;often;Never;Never;Never;Never;often;often;often;Never;Never;Never;Never;often;Never;Never;Never;Never;Neve…	not once;Not	not at all;Not	No way;No. Most of the time I can handle them well;Not	not once;Not	No way;Not	No way;Never;1;Unchecked;Unchecked;Unchecked;Unchecked;Unchecked;Unchecked;Unchecked;Unchecked;Unchecked;Unchecked;Checked;Unchecked;Unchecked;Unchecked;Unchecked;Unchecked;Unchecked;Unchecked;often;Never;Never;often;Never;Never;Never;Never;often;often;often;Never;Never;Never;Never;often;Never;Never;Never;Never;Never;often;Never;Never;often;8;4;4;0;16;Like I Always Did;As I always felt;Not	not once;Not	not at all;Not	No way;No. Most of the time I can handle them well;Not	not once;Not	No way;Not	No way;Never;1;6;5
Fortaleza ;Female;22	66;mixed-race;High School (2nd GRADE) complete;Two salaries;Yes;lives with partner;No	I never smoked;1;I wanted to wait a little longer;I wanted to wait a little longer;Vaginal Induced;9;Not;Not;Yes;Yes;Yes;Unchecked;Checked;Unchecked;Unchecked;Unchecked;Unchecked;Unchecked;Checked;Unchecked;Unchecked;Unchecked;Unchecked;Unchecked;Unchecked;Unchecked;Unchecked;Unchecked;often;Never;Never;often;Never;Never;Never;Never;often;often;often;Sometimes;Never;Never;Never;often;Never;Never;…	less than before;Certainly less;Yes	most of the time;Yes	many times;Yes	Sometimes;Yes. Sometimes I can't handle it just like before;Yes	most of the time;Yes	many times;Yes	many times;Never;21;Unchecked;Unchecked;Unchecked;Unchecked;Unchecked;Unchecked;Unchecked;Unchecked;Unchecked;Unchecked;Checked;Unchecked;Unchecked;Unchecked;Unchecked;Unchecked;Unchecked;Unchecked;often;Never;Never;often;Never;Never;Never;Never;often;often;often;Never;Never;Never;Never;often;Never;Never;Sometimes;Never;Never;often;Never;Never;often;8;4;6;0;18;Like I Always Did;As I always felt;N…	not once;Yes	sometimes;Not	No way;Yes. Sometimes I can't handle it just like before;Rarely;Not	No way;Not	No way;Never;5;6;3
Fortaleza ;Female;27	55;mixed-race;Complete Elementary School (1st GRADE);One salary;Not;lives with partner;Yes	I smoked but quit more than 8 months ago;3;I didn't want to get pregnant;Wanted me to be pregnant;Vaginal Spontaneous;4;Not;Not;Yes;Yes;Yes;Unchecked;Unchecked;Unchecked;Unchecked;Unchecked;Unchecked;Unchecked;Unchecked;Unchecked;Unchecked;Unchecked;Unchecked;Unchecked;Unchecked;Unchecked;Unchecked;Unchecked;;;;;;;;;;;;;;;;;;;;;;;;;;;;;;;;;;;;;;;;;;Unchecked;Unchecked;Unchecked;Unchecked;Unchecke…
Fortaleza ;Female;41	58;mixed-race;High School (2nd GRADE) complete;One salary;Not;lives with partner;No	I never smoked;2;I didn't want to get pregnant;Not wanted me to be pregnant;Cesarean;15;Not;Not;Yes;Yes;Yes;Unchecked;Unchecked;Unchecked;Unchecked;Unchecked;Unchecked;Unchecked;Checked;Unchecked;Unchecked;Unchecked;Unchecked;Unchecked;Unchecked;Checked;Unchecked;Unchecked;often;Never;Never;often;Never;Never;Never;Never;often;often;often;Sometimes;Sometimes;Never;Never;often;Never;Never;Always;Ne…	less than before;Certainly less;Yes	most of the time;Yes	many times;Yes	many times;Yes. Most of the time I can't deal with them very well.;Yes	most of the time;Yes	many times;Yes	almost all the time;Never;24;Unchecked;Unchecked;Unchecked;Unchecked;Unchecked;Unchecked;Unchecked;Checked;Unchecked;Unchecked;Unchecked;Unchecked;Unchecked;Unchecked;Checked;Unchecked;Unchecked;Unchecked;often;Never;Never;often;Never;Never;Never;Never;often;often;often;Never;Never;Never;Never;often;Never;Never;Sometimes;Never;Never;often;Never;Never;often;8;4;6;0;18;Like I Always Did;As I always…	not once;Yes	sometimes;Yes	Sometimes;Yes. Sometimes I can't handle it just like before;Yes	sometimes;Not	No way;Not	No way;Never;8;6;6
Fortaleza ;Female;24	22;mixed-race;High School (2nd GRADE) complete;No income;Not applicable;Not lives with partner for over 1 year;No	I never smoked;2;I didn't want to get pregnant;Not wanted me to be pregnant;Vaginal Induced;10;Not;Not;Yes;Not;Not;Unchecked;Unchecked;Unchecked;Unchecked;Checked;Unchecked;Unchecked;Unchecked;Unchecked;Unchecked;Unchecked;Unchecked;Unchecked;Unchecked;Unchecked;Unchecked;Unchecked;often;Never;Never;often;Never;Never;Sometimes;Sometimes;often;often;often;Sometimes;Sometimes;Never;Never;often;Neve…	less than before;Certainly less;Yes	most of the time;Yes	many times;Yes	many times;Yes. Most of the time I can't deal with them very well.;Yes	most of the time;Yes	many times;Once in a while;Never;22;Unchecked;Unchecked;Unchecked;Unchecked;Checked;Unchecked;Unchecked;Unchecked;Unchecked;Unchecked;Unchecked;Unchecked;Unchecked;Unchecked;Unchecked;Unchecked;Unchecked;Unchecked;often;Never;Never;often;Never;Never;Never;Never;often;often;often;Never;Never;Never;Never;often;Never;Never;Sometimes;Never;Never;often;Never;Never;often;8;4;6;0;18;Like I Always Did;As…	not once;Yes	sometimes;Yes	Sometimes;Yes. Sometimes I can't handle it just like before;Rarely;Not	No way;Not	No way;Never;7;6;6
Fortaleza ;Female;23	33;white;Incomplete Superior;Four salaries or more;Not applicable;lives with partner;No	I never smoked;3;I was trying to get pregnant;Wanted me to be pregnant;Vaginal Spontaneous;8;Yes;Not;Yes;Yes;Yes;Unchecked;Unchecked;Unchecked;Unchecked;Unchecked;Unchecked;Unchecked;Unchecked;Unchecked;Unchecked;Unchecked;Unchecked;Unchecked;Unchecked;Unchecked;Unchecked;Unchecked;;;;;;;;;;;;;;;;;;;;;;;;;;;;;;;;;;;;;;;;;;Unchecked;Unchecked;Unchecked;Unchecked;Unchecked;Unchecked;Unchecked;Unche…
Fortaleza ;Men;27	74;mixed-race;Master's / Doctorate;Three salaries;Yes;lives with partner;No	I never smoked;1;I was trying to get pregnant;Wanted me to be pregnant;Vaginal Spontaneous;10;Not;Not;Yes;Not;Not;Unchecked;Unchecked;Unchecked;Unchecked;Unchecked;Unchecked;Unchecked;Checked;Unchecked;Unchecked;Unchecked;Unchecked;Unchecked;Unchecked;Unchecked;Unchecked;Unchecked;often;Always;Never;often;Sometimes;Never;Sometimes;Sometimes;often;often;often;Sometimes;Sometimes;Never;Never;often;…	most of the time;Yes	many times;Yes	Sometimes;Yes. Most of the time I can't deal with them very well.;Yes	most of the time;Yes	many times;Once in a while;Never;23;Unchecked;Unchecked;Unchecked;Unchecked;Unchecked;Unchecked;Unchecked;Checked;Unchecked;Unchecked;Unchecked;Unchecked;Unchecked;Unchecked;Unchecked;Unchecked;Unchecked;Unchecked;often;Never;Never;often;Never;Never;Never;Never;often;often;often;Sometimes;Sometimes;Never;Never;often;Never;Never;Very often;Never;Never;often;Sometimes;Never;often;12;6;8;0;26;Undoub…	less than before;Certainly less;Yes	most of the time;Yes	many times;Yes	Sometimes;Yes. Sometimes I can't handle it just like before;Yes	sometimes;Rarely;Once in a while;Never;18;6;6
Fortaleza ;Men;27	71;mixed-race;Incomplete Superior;Two salaries;Not applicable;lives with partner;No	I never smoked;3;I didn't want to get pregnant;Not wanted me to be pregnant;Cesarean;10;Yes;Yes;Yes;Not;Not;Unchecked;Unchecked;Unchecked;Unchecked;Checked;Unchecked;Unchecked;Checked;Unchecked;Unchecked;Unchecked;Unchecked;Unchecked;Unchecked;Unchecked;Unchecked;Unchecked;often;Never;Never;often;Never;Never;Never;Never;often;often;often;often;Sometimes;Never;Never;often;Never;Never;Always;Never;…	less than before;Certainly less;Yes	most of the time;Yes	many times;Yes	Sometimes;Yes. Most of the time I can't deal with them very well.;Yes	most of the time;Yes	many times;Yes	almost all the time;Never;23;Unchecked;Unchecked;Unchecked;Unchecked;Checked;Unchecked;Unchecked;Unchecked;Unchecked;Unchecked;Unchecked;Unchecked;Unchecked;Unchecked;Unchecked;Unchecked;Unchecked;Unchecked;often;Never;Never;often;Never;Never;Never;Never;often;often;often;Never;Never;Never;Never;often;Never;Never;Sometimes;Never;Never;often;Never;Never;often;8;4;6;0;18;Like I Always Did;As I alwa…	not once;Very rarely;Rarely;Yes. Sometimes I can't handle it just like before;Rarely;Not	No way;Not	No way;Never;5;6;0
Fortaleza ;Female;27	08;mixed-race;Incomplete High School (2nd GRADE);One salary;Not applicable;has been dating for over 1 year;No	I never smoked;1;I was trying to get pregnant;Wanted me to be pregnant;Cesarean;9;Not;Yes;Yes;Not;Not;Unchecked;Unchecked;Unchecked;Unchecked;Checked;Unchecked;Unchecked;Unchecked;Unchecked;Unchecked;Unchecked;Unchecked;Unchecked;Unchecked;Unchecked;Unchecked;Unchecked;often;Never;Never;often;Never;Never;Sometimes;Sometimes;often;often;often;often;Sometimes;Never;Never;often;Never;Never;Always;Ne…	most of the time;Yes	many times;Yes	many times;Yes. Most of the time I can't deal with them very well.;Yes	most of the time;Yes	many times;Yes	many times;Never;25;Unchecked;Unchecked;Unchecked;Unchecked;Checked;Unchecked;Unchecked;Unchecked;Unchecked;Unchecked;Unchecked;Unchecked;Unchecked;Unchecked;Unchecked;Unchecked;Unchecked;Unchecked;often;Never;Never;often;Never;Never;Never;Never;often;often;often;Rarely;Never;Never;Never;often;Never;Never;Rarely;Never;Never;often;Never;Never;often;9;4;5;0;18;Like I Always Did;As I always felt;Not	not once;Very rarely;Not	No way;No. Most of the time I can handle them well;Rarely;Not	No way;Not	No way;Never;3;4;1
Fortaleza ;Female;35	69;white;High School (2nd GRADE) complete;One salary;Not applicable;lives with partner;No	I never smoked;1;I didn't want to get pregnant;I wanted to wait a little longer;Cesarean;14;Yes;Yes;Yes;Not;Not;Unchecked;Unchecked;Unchecked;Unchecked;Checked;Unchecked;Unchecked;Unchecked;Unchecked;Unchecked;Unchecked;Unchecked;Unchecked;Unchecked;Unchecked;Unchecked;Unchecked;often;Always;Sometimes;often;Always;Sometimes;Sometimes;Sometimes;often;often;often;often;often;Never;Never;often;Somet…	most of the time;Yes	many times;Yes	many times;Yes. Most of the time I can't deal with them very well.;Yes	most of the time;Yes	many times;Yes	almost all the time;Never;26;Unchecked;Unchecked;Unchecked;Unchecked;Checked;Unchecked;Unchecked;Unchecked;Unchecked;Unchecked;Unchecked;Unchecked;Unchecked;Unchecked;Unchecked;Unchecked;Unchecked;Unchecked;often;often;Sometimes;often;often;Sometimes;Sometimes;Sometimes;often;often;often;often;Sometimes;Never;Never;often;Sometimes;Never;Very often;Never;Never;Sometimes;Sometimes;Never;Sometimes;2…	most of the time;Yes	many times;Yes	many times;Yes. Most of the time I can't deal with them very well.;Yes	most of the time;Yes	many times;Yes	many times;Never;25;6;6
Fortaleza ;Female;26	86;white;High School (2nd GRADE) complete;One salary;Not;lives with partner;No	I never smoked;2;I was trying to get pregnant;Wanted me to be pregnant;Cesarean;11;Not;Not;Yes;Not;Not;Unchecked;Unchecked;Unchecked;Unchecked;Unchecked;Unchecked;Unchecked;Checked;Unchecked;Unchecked;Unchecked;Unchecked;Unchecked;Unchecked;Unchecked;Unchecked;Unchecked;often;Never;Never;often;Never;Never;Sometimes;Sometimes;often;often;often;Sometimes;Sometimes;Never;Never;often;Never;Never;Alwa…	most of the time;Yes	many times;Yes	many times;Yes. Most of the time I can't deal with them very well.;Yes	most of the time;Yes	many times;Yes	many times;Never;25;Unchecked;Unchecked;Unchecked;Unchecked;Unchecked;Unchecked;Unchecked;Unchecked;Unchecked;Unchecked;Unchecked;Unchecked;Unchecked;Unchecked;Unchecked;Unchecked;Unchecked;Unchecked;;;;;;;;;;;;;;;;;;;;;;;;;;;;;;;;;;;;;;;;;;;
Fortaleza ;Men;22	43;mixed-race;Complete Elementary School (1st GRADE);Two salaries;Not applicable;lives with partner;No	I never smoked;3;I didn't want to get pregnant;Not wanted me to be pregnant;Cesarean;4;Not;Not;Yes;Not;Not;Unchecked;Unchecked;Unchecked;Unchecked;Unchecked;Unchecked;Unchecked;Checked;Unchecked;Unchecked;Unchecked;Unchecked;Unchecked;Unchecked;Unchecked;Unchecked;Unchecked;often;Never;Never;often;Never;Never;Sometimes;Sometimes;often;often;often;Sometimes;Sometimes;Never;Never;often;Never;Never;…	most of the time;Yes	many times;Yes	many times;Yes. Most of the time I can't deal with them very well.;Yes	most of the time;Not	No way;Once in a while;Never;22;Unchecked;Unchecked;Unchecked;Unchecked;Unchecked;Unchecked;Unchecked;Unchecked;Unchecked;Unchecked;Unchecked;Unchecked;Unchecked;Unchecked;Unchecked;Unchecked;Unchecked;Unchecked;;;;;;;;;;;;;;;;;;;;;;;;;;;;;;;;;;;;;;;;;;;
Fortaleza ;Female;23	37;mixed-race;Complete Elementary School (1st GRADE);One salary;Not applicable;lives with partner;No	I never smoked;1;I was trying to get pregnant;Wanted me to be pregnant;Cesarean;10;Not;Yes;Yes;Yes;Yes;Unchecked;Unchecked;Unchecked;Unchecked;Checked;Unchecked;Unchecked;Checked;Unchecked;Unchecked;Unchecked;Unchecked;Unchecked;Unchecked;Unchecked;Unchecked;Unchecked;often;Never;Never;often;Never;Never;Sometimes;Sometimes;often;often;often;Rarely;Rarely;Never;Never;often;Never;Never;Sometimes;Ne…	sometimes;Yes	sometimes;Not	No way;No. Most of the time I can handle them well;Yes	sometimes;Not	No way;Once in a while;Never;8;Unchecked;Unchecked;Unchecked;Unchecked;Checked;Unchecked;Unchecked;Unchecked;Unchecked;Unchecked;Unchecked;Unchecked;Unchecked;Unchecked;Unchecked;Unchecked;Unchecked;Unchecked;often;Never;Never;often;Never;Never;Never;Never;often;often;often;Never;Sometimes;Never;Never;often;Never;Never;Rarely;Never;Never;often;Never;Never;often;10;4;5;0;19;Like I Always Did;As I …	sometimes;Yes	sometimes;Not	No way;Yes. Sometimes I can't handle it just like before;Yes	sometimes;Not	No way;Not	No way;Never;8;6;2
Fortaleza ;Men;36	77;mixed-race;Incomplete High School (2nd GRADE);One salary;Not applicable;lives with partner;No	I never smoked;4;I wanted to wait a little longer;I wanted to wait a little longer;Cesarean;14;Not;Yes;Yes;Not;Not;Unchecked;Unchecked;Unchecked;Unchecked;Checked;Unchecked;Unchecked;Checked;Unchecked;Unchecked;Unchecked;Unchecked;Unchecked;Unchecked;Unchecked;Unchecked;Unchecked;often;Never;Never;often;Never;Never;Sometimes;Sometimes;often;often;often;Sometimes;Sometimes;Never;Never;often;Never;…	most of the time;Yes	many times;Yes	many times;Yes. Most of the time I can't deal with them very well.;Yes	most of the time;Yes	many times;Yes	many times;Never;25;Unchecked;Unchecked;Unchecked;Unchecked;Checked;Unchecked;Unchecked;Checked;Unchecked;Unchecked;Unchecked;Unchecked;Unchecked;Unchecked;Unchecked;Unchecked;Unchecked;Unchecked;often;Never;Never;often;Never;Never;Never;Never;often;often;often;Never;Sometimes;Never;Never;often;Never;Never;Sometimes;Never;Never;often;Never;Never;often;10;4;6;0;20;Like I Always Did;As I always fel…	not once;Yes	sometimes;Yes	Sometimes;Yes. Sometimes I can't handle it just like before;Rarely;Not	No way;Not	No way;Never;7;6;6
Fortaleza ;Female;35	58;white;Incomplete Superior;Three salaries;Yes;lives with partner;No	I never smoked;1;I was trying to get pregnant;Wanted me to be pregnant;Cesarean;9;Not;Not;Yes;Not;Not;Unchecked;Unchecked;Checked;Unchecked;Checked;Unchecked;Unchecked;Checked;Unchecked;Unchecked;Unchecked;Unchecked;Unchecked;Unchecked;Unchecked;Unchecked;Unchecked;often;Never;Never;often;Never;Never;Sometimes;Sometimes;often;often;often;often;Never;Never;Never;often;Never;Never;Always;Never;Neve…	less than before;Certainly less;Yes	most of the time;Yes	many times;Not	No way;Yes. Most of the time I can't deal with them very well.;Yes	most of the time;Not	No way;Yes	many times;Never;18;Unchecked;Unchecked;Unchecked;Unchecked;Checked;Unchecked;Unchecked;Checked;Unchecked;Unchecked;Unchecked;Unchecked;Unchecked;Unchecked;Unchecked;Unchecked;Unchecked;Unchecked;often;Never;Never;often;Never;Never;Rarely;Rarely;often;often;often;Sometimes;Never;Never;Never;often;Never;Never;often;Never;Never;often;Never;Never;often;12;4;7;0;23;Not as much as before;Perhaps	less than before;Yes	sometimes;Yes	sometimes;Not	No way;Yes. Sometimes I can't handle it just like before;Yes	sometimes;Not	No way;Once in a while;Never;11;6;6
Fortaleza ;Men;24	03;mixed-race;High School (2nd GRADE) complete;Three salaries;Yes;lives with partner;Yes	I smoked but quit more than 8 months ago;2;I didn't want to get pregnant;Not wanted me to be pregnant;Cesarean;15;Not;Not;Yes;Not;Not;Unchecked;Unchecked;Unchecked;Unchecked;Unchecked;Unchecked;Checked;Checked;Unchecked;Unchecked;Unchecked;Unchecked;Unchecked;Unchecked;Unchecked;Unchecked;Unchecked;often;Always;Sometimes;often;often;Never;often;often;often;often;Sometimes;Very often;Very often;Ne…	most of the time;Yes	many times;Yes	Sometimes;Yes. Most of the time I can't deal with them very well.;Yes	most of the time;Yes	most of the time;Yes	many times;Never;25;Unchecked;Unchecked;Unchecked;Unchecked;Checked;Unchecked;Unchecked;Checked;Unchecked;Unchecked;Unchecked;Unchecked;Unchecked;Unchecked;Unchecked;Unchecked;Unchecked;Unchecked;often;Never;Never;often;Never;Never;Sometimes;Sometimes;often;often;often;Sometimes;Sometimes;Never;Never;often;Never;Never;often;Never;Never;often;Sometimes;Never;often;16;6;7;0;29;Not as much as before…	less than before;Yes	sometimes;Yes	sometimes;Not	No way;Yes. Sometimes I can't handle it just like before;Yes	sometimes;Rarely;Not	No way;Never;11;6;6
Fortaleza ;Men;35	04;mixed-race;High School (2nd GRADE) complete;One salary;Not applicable;Not lives with partner less than 1 year ago;No	I never smoked;5;I didn't want to get pregnant;Not wanted me to be pregnant;Cesarean;2;Not;Not;Yes;Yes;Yes;Unchecked;Unchecked;Unchecked;Unchecked;Unchecked;Unchecked;Unchecked;Unchecked;Unchecked;Unchecked;Unchecked;Unchecked;Unchecked;Unchecked;Checked;Unchecked;Unchecked;Always;Never;Never;Sometimes;Always;Never;Sometimes;Sometimes;often;often;often;Sometimes;Sometimes;Never;Never;often;Never;…	less than before;Certainly less;Yes	sometimes;Yes	many times;Not	No way;Yes. Most of the time I can't deal with them very well.;Yes	most of the time;Rarely;Once in a while;Never;17;Unchecked;Unchecked;Unchecked;Unchecked;Unchecked;Unchecked;Unchecked;Unchecked;Unchecked;Unchecked;Unchecked;Unchecked;Unchecked;Unchecked;Checked;Unchecked;Unchecked;Unchecked;often;Never;Never;often;Sometimes;Never;Never;Never;often;often;often;Sometimes;Sometimes;Never;Never;often;Never;Never;Sometimes;Never;Never;often;Never;Never;often;12;6;6…	sometimes;Not	No way;Yes. Sometimes I can't handle it just like before;Yes	sometimes;Not	No way;Not	No way;Never;7;6;2
Fortaleza ;Female;29	13;white;Incomplete Elementary School (1st GRADE);One salary;Not applicable;lives with partner;yes	I smoke lately;4;I was trying to get pregnant;Wanted me to be pregnant;Cesarean;15;Yes;Yes;Yes;Not;Not;Unchecked;Unchecked;Unchecked;Unchecked;Checked;Unchecked;Unchecked;Unchecked;Unchecked;Unchecked;Unchecked;Unchecked;Unchecked;Unchecked;Unchecked;Unchecked;Unchecked;often;Never;Never;often;Never;Never;Never;Never;often;often;often;Never;Never;Never;Never;often;Never;Never;often;Never;Never;of…	not once;Not	not at all;Not	No way;No. I can handle them as well as before;Not	not once;Not	No way;Not	No way;Never;0;Unchecked;Unchecked;Unchecked;Unchecked;Checked;Unchecked;Unchecked;Unchecked;Unchecked;Unchecked;Unchecked;Unchecked;Unchecked;Unchecked;Unchecked;Unchecked;Unchecked;Unchecked;often;Never;Never;often;Never;Never;Never;Never;often;often;often;Never;Never;Never;Never;often;Never;Never;Never;Never;Never;often;Never;Never;often;8;4;4;0;16;Like I Always Did;As I always felt;Not	not once;Not	not at all;Not	No way;No. I can handle them as well as before;Not	not once;Not	No way;Not	No way;Never;0;6;6
Interior of the state;Female;29	59;black;Complete Elementary School (1st GRADE);One salary;Not applicable;lives with partner;No	I never smoked;1;I was trying to get pregnant;Wanted me to be pregnant;Cesarean;13;Yes;Not;Yes;Not;Not;Unchecked;Unchecked;Unchecked;Unchecked;Unchecked;Unchecked;Unchecked;Checked;Unchecked;Unchecked;Unchecked;Unchecked;Unchecked;Unchecked;Unchecked;Unchecked;Unchecked;often;Never;Never;often;Never;Never;Never;Never;often;often;often;Never;Never;Never;Never;often;Never;Never;Always;Never;Never;o…	less than before;Certainly less;Yes	most of the time;Yes	many times;Not	No way;Yes. Sometimes I can't handle it just like before;Yes	most of the time;Rarely;Yes	many times;Never;18;Unchecked;Unchecked;Unchecked;Unchecked;Checked;Unchecked;Unchecked;Unchecked;Unchecked;Unchecked;Unchecked;Unchecked;Unchecked;Unchecked;Unchecked;Unchecked;Unchecked;Unchecked;often;Never;Never;often;Never;Never;Never;Never;often;often;often;Never;Never;Never;Never;often;Never;Never;Never;Never;Never;often;Never;Never;often;8;4;4;0;16;Like I Always Did;As I always felt;Not m…	No way;No. Most of the time I can handle them well;Yes	sometimes;Not	No way;Not	No way;Never;5;6;6
Fortaleza ;Female;34	6;mixed-race;High School (2nd GRADE) complete;Two salaries;Not applicable;lives with partner;No	I never smoked;3;I didn't want to get pregnant;Not wanted me to be pregnant;Cesarean;7;Yes;Yes;Yes;Not;Not;Unchecked;Checked;Checked;Unchecked;Unchecked;Unchecked;Unchecked;Checked;Unchecked;Unchecked;Unchecked;Unchecked;Unchecked;Unchecked;Unchecked;Unchecked;Unchecked;often;Sometimes;Sometimes;often;Sometimes;Sometimes;Sometimes;Sometimes;often;often;often;often;often;Never;Never;often;Never;Ne…	most of the time;Yes	many times;Yes	many times;Yes. Most of the time I can't deal with them very well.;Yes	most of the time;Not	No way;Once in a while;Never;22;Unchecked;Unchecked;Unchecked;Unchecked;Unchecked;Unchecked;Unchecked;Unchecked;Unchecked;Unchecked;Unchecked;Unchecked;Unchecked;Unchecked;Unchecked;Unchecked;Unchecked;Unchecked;;;;;;;;;;;;;;;;;;;;;;;;;;;;;;;;;;;;;;;;;;;2
Fortaleza ;Female;30;mixed-race;High School (2nd GRADE) complete;One salary;Not applicable;lives with partner;No	I never smoked;1;I was trying to get pregnant;I wanted to wait a little longer;Vaginal Spontaneous;10;Not;Not;Yes;Yes;Yes;Unchecked;Unchecked;Checked;Checked;Checked;Unchecked;Unchecked;Checked;Unchecked;Unchecked;Unchecked;Unchecked;Unchecked;Unchecked;Unchecked;Unchecked;Unchecked;often;Never;Never;often;Never;Never;Never;Never;often;often;often;Sometimes;Sometimes;Never;Never;often;Never;Never…	less than before;Certainly less;Yes	sometimes;Yes	many times;Not	No way;Yes. Sometimes I can't handle it just like before;Yes	most of the time;Rarely;Yes	many times;Never;17;Unchecked;Unchecked;Unchecked;Unchecked;Checked;Unchecked;Unchecked;Checked;Unchecked;Unchecked;Unchecked;Unchecked;Unchecked;Unchecked;Unchecked;Unchecked;Unchecked;Unchecked;often;Never;Never;often;Never;Never;Never;Never;often;often;often;Never;Never;Never;Never;often;Never;Never;Sometimes;Never;Never;often;Never;Never;often;8;4;6;0;18;Like I Always Did;As I always felt;Not	not once;Yes	sometimes;Not	No way;No. Most of the time I can handle them well;Not	not once;Not	No way;Not	No way;Never;3;6;6
Fortaleza ;Female;20	67;mixed-race;Incomplete High School (2nd GRADE);Three salaries;Not;lives with partner;No	I never smoked;4;I didn't want to get pregnant;Not wanted me to be pregnant;Vaginal Spontaneous;6;Not;Not;Yes;Not;Not;Unchecked;Unchecked;Unchecked;Unchecked;Unchecked;Unchecked;Unchecked;Unchecked;Unchecked;Unchecked;Unchecked;Unchecked;Unchecked;Unchecked;Unchecked;Unchecked;Unchecked;;;;;;;;;;;;;;;;;;;;;;;;;;;;;;;;;;;;;;;;;;Unchecked;Unchecked;Unchecked;Unchecked;Unchecked;Unchecked;Unchecked;…
Fortaleza ;Female;18	31;mixed-race;Incomplete High School (2nd GRADE);One salary;Not applicable;has been dating for over 1 year;No	I never smoked;1;I didn't want to get pregnant;I wanted to wait a little longer;Cesarean;7;Not;Not;Yes;Yes;Yes;Unchecked;Unchecked;Checked;Unchecked;Checked;Unchecked;Unchecked;Unchecked;Unchecked;Unchecked;Unchecked;Unchecked;Unchecked;Unchecked;Unchecked;Unchecked;Unchecked;often;Never;Never;often;Never;Never;Sometimes;Sometimes;often;often;often;often;Sometimes;Never;Never;often;Never;Never;Al…	less than before;Not many times;Yes	many times;Yes	Sometimes;Yes. Sometimes I can't handle it just like before;Yes	most of the time;Yes	many times;Yes	many times;Never;17;Unchecked;Unchecked;Unchecked;Unchecked;Checked;Unchecked;Unchecked;Unchecked;Unchecked;Unchecked;Unchecked;Unchecked;Unchecked;Unchecked;Unchecked;Unchecked;Unchecked;Unchecked;often;Never;Never;often;Never;Never;Sometimes;Never;often;often;often;Sometimes;Never;Never;Never;often;Never;Never;often;Never;Never;often;Sometimes;Never;often;12;6;7;0;25;Not as much as before;Perha…	less than before;Yes	sometimes;Yes	sometimes;Yes	Sometimes;Yes. Sometimes I can't handle it just like before;Yes	sometimes;Rarely;Once in a while;Never;14;6;2
Fortaleza ;Female;40	3;white;Complete Superior;Four salaries or more;Yes;lives with partner;No	I never smoked;3;I didn't want to get pregnant;Not wanted me to be pregnant;Cesarean;7;Not;Not;Yes;Not;Not;Unchecked;Checked;Unchecked;Checked;Checked;Unchecked;Checked;Unchecked;Checked;Unchecked;Unchecked;Unchecked;Unchecked;Unchecked;Checked;Unchecked;Unchecked;often;Never;Never;Sometimes;Never;Never;Sometimes;Sometimes;often;often;Sometimes;Very often;Very often;Never;Never;often;Never;Never;…	less than before;Certainly less;Yes	sometimes;Yes	many times;Not	No way;Yes. Sometimes I can't handle it just like before;Yes	most of the time;Not	No way;Yes	many times;Never;16;Unchecked;Checked;Unchecked;Checked;Checked;Unchecked;Checked;Checked;Unchecked;Unchecked;Unchecked;Unchecked;Unchecked;Unchecked;Checked;Unchecked;Unchecked;Unchecked;often;Never;Never;often;Never;Never;Never;Never;often;often;often;Sometimes;Sometimes;Never;Never;often;Never;Never;often;Never;Never;often;Sometimes;Never;Sometimes;12;6;8;0;26;Not as much as before;Perhaps	less than before;Yes	sometimes;Yes	sometimes;Yes	Sometimes;Yes. Most of the time I can't deal with them very well.;Yes	sometimes;Rarely;Once in a while;Never;15;2;0
Fortaleza ;Female;18	66;mixed-race;Incomplete High School (2nd GRADE);Two salaries;Not applicable;lives with partner;No	I never smoked;1;I wanted to wait a little longer;I wanted to wait a little longer;Vaginal Spontaneous;7;Not;Not;Yes;Yes;Yes;Unchecked;Unchecked;Checked;Unchecked;Checked;Unchecked;Unchecked;Unchecked;Unchecked;Unchecked;Unchecked;Unchecked;Unchecked;Unchecked;Unchecked;Unchecked;Unchecked;often;Never;Never;Sometimes;Never;Never;Sometimes;Sometimes;often;often;Sometimes;often;Sometimes;Never;Neve…	less than before;Certainly less;Yes	sometimes;Yes	many times;Yes	Sometimes;Yes. Sometimes I can't handle it just like before;Yes	most of the time;Yes	many times;Yes	many times;Never;20;Unchecked;Unchecked;Unchecked;Unchecked;Unchecked;Unchecked;Unchecked;Checked;Unchecked;Unchecked;Unchecked;Unchecked;Unchecked;Unchecked;Unchecked;Unchecked;Unchecked;Unchecked;often;Never;Never;often;Never;Never;Never;Never;often;often;often;Sometimes;Sometimes;Never;Never;often;Never;Never;Sometimes;Never;Never;often;Sometimes;Never;often;12;6;6;0;24;Not as much as before;P…	less than before;Yes	sometimes;Yes	sometimes;Yes	Sometimes;Yes. Sometimes I can't handle it just like before;Yes	sometimes;Not	No way;Not	No way;Never;12;6;2
Fortaleza ;Men;39	85;black;Incomplete High School (2nd GRADE);One salary;Not applicable;lives with partner;No	I never smoked;5;I was trying to get pregnant;Wanted me to be pregnant;Cesarean;8;Not;Not;Yes;Not;Not;Unchecked;Unchecked;Checked;Unchecked;Unchecked;Unchecked;Unchecked;Checked;Unchecked;Unchecked;Unchecked;Unchecked;Unchecked;Unchecked;Unchecked;Checked;Unchecked;often;Never;Never;often;Never;Never;Sometimes;Sometimes;often;often;often;often;Sometimes;Never;Never;often;Never;Never;Always;Never;…	less than before;Not many times;Yes	many times;Yes	Sometimes;Yes. Sometimes I can't handle it just like before;Yes	most of the time;Yes	many times;Yes	many times;Never;17;Unchecked;Unchecked;Unchecked;Unchecked;Checked;Unchecked;Unchecked;Checked;Unchecked;Unchecked;Unchecked;Unchecked;Unchecked;Unchecked;Unchecked;Checked;Unchecked;Unchecked;often;Never;Never;often;Never;Never;Sometimes;Sometimes;often;often;often;Sometimes;Sometimes;Never;Never;often;Never;Never;Sometimes;Never;Never;often;Never;Never;often;16;4;6;0;26;Like I Always Did;As I …	No way;No. Most of the time I can handle them well;Rarely;Not	No way;Not	No way;Never;4;6;2
Fortaleza ;Female;25	67;mixed-race;High School (2nd GRADE) complete;Less than one salary;Not;has been dating for over 1 year;No	I never smoked;1;I didn't want to get pregnant;Not wanted me to be pregnant;Cesarean;12;Yes;Yes;Yes;Not;Not;Checked;Unchecked;Checked;Unchecked;Unchecked;Unchecked;Unchecked;Unchecked;Unchecked;Unchecked;Unchecked;Unchecked;Unchecked;Unchecked;Unchecked;Unchecked;Unchecked;often;often;Never;Sometimes;Sometimes;Never;often;often;often;often;Sometimes;often;Sometimes;Never;Never;often;Never;Never;V…	less than before;Certainly less;Yes	sometimes;Yes	many times;Not	No way;Yes. Sometimes I can't handle it just like before;Yes	most of the time;Yes	many times;Yes	many times;Never;18;Checked;Unchecked;Unchecked;Unchecked;Unchecked;Unchecked;Unchecked;Unchecked;Unchecked;Unchecked;Unchecked;Unchecked;Unchecked;Unchecked;Unchecked;Unchecked;Unchecked;Unchecked;often;Very often;Sometimes;Sometimes;Sometimes;Never;Sometimes;Sometimes;often;often;Sometimes;Sometimes;Sometimes;Never;Never;often;Sometimes;Never;often;Never;Sometimes;often;Sometimes;Never;often;22…	less than before;Certainly less;Yes	sometimes;Yes	sometimes;Not	No way;Yes. Sometimes I can't handle it just like before;Not	not once;Rarely;Once in a while;Never;12;6;6
Fortaleza ;Men;33	1;mixed-race;Complete Elementary School (1st GRADE);Two salaries;Yes;lives with partner;No	I never smoked;3;I was trying to get pregnant;Wanted me to be pregnant;Cesarean;14;Yes;Not;Yes;Not;Not;Unchecked;Unchecked;Unchecked;Unchecked;Checked;Unchecked;Unchecked;Checked;Unchecked;Unchecked;Unchecked;Unchecked;Unchecked;Unchecked;Unchecked;Unchecked;Unchecked;often;Never;Never;often;Never;Never;Sometimes;Sometimes;often;often;often;often;Never;Never;Never;often;Never;Never;Always;Never;N…	less than before;Yes	sometimes;Yes	many times;Not	No way;Yes. Sometimes I can't handle it just like before;Yes	most of the time;Yes	many times;Yes	many times;Never;16;Unchecked;Unchecked;Unchecked;Unchecked;Checked;Unchecked;Unchecked;Checked;Unchecked;Unchecked;Unchecked;Unchecked;Unchecked;Unchecked;Unchecked;Unchecked;Unchecked;Unchecked;often;Never;Never;often;Never;Never;Never;Never;often;often;often;Never;Never;Never;Never;often;Never;Never;Sometimes;Never;Never;often;Never;Never;often;8;4;6;0;18;Like I Always Did;As I always felt;Not	not once;Not	not at all;Not	No way;No. Most of the time I can handle them well;Not	not once;Not	No way;Not	No way;Never;1;4;2
Fortaleza ;Female;37	75;mixed-race;High School (2nd GRADE) complete;One salary;Yes;lives with partner;No	I never smoked;4;I didn't want to get pregnant;Not wanted me to be pregnant;Cesarean;9;Not;Not;Yes;Not;Not;Unchecked;Unchecked;Unchecked;Unchecked;Checked;Unchecked;Unchecked;Checked;Unchecked;Unchecked;Unchecked;Unchecked;Unchecked;Unchecked;Checked;Unchecked;Unchecked;often;Never;Never;often;Never;Never;often;Never;often;often;often;Sometimes;Sometimes;Never;Never;often;Never;Never;Always;Never…	less than before;Certainly less;Yes	sometimes;Yes	many times;Yes	Sometimes;Yes. Most of the time I can't deal with them very well.;Yes	most of the time;Yes	many times;Yes	many times;Never;21;Unchecked;Unchecked;Unchecked;Unchecked;Checked;Unchecked;Unchecked;Checked;Unchecked;Unchecked;Unchecked;Unchecked;Unchecked;Unchecked;Checked;Unchecked;Unchecked;Unchecked;often;Never;Never;often;Never;Never;Never;Never;often;often;often;Never;Never;Never;Never;often;Never;Never;Sometimes;Never;Never;often;Never;Never;often;8;4;6;0;18;Not as much as before;Perhaps	less than before;Not many times;Yes	sometimes;Rarely;Yes. Sometimes I can't handle it just like before;Rarely;Not	No way;Not	No way;Never;9;6;4
Fortaleza ;Female;37	15;mixed-race;High School (2nd GRADE) complete;Two salaries;Yes;lives with partner;No	I never smoked;1;I was trying to get pregnant;Wanted me to be pregnant;Cesarean;9;Not;Not;Yes;Not;Not;Unchecked;Unchecked;Unchecked;Unchecked;Unchecked;Unchecked;Unchecked;Checked;Unchecked;Unchecked;Unchecked;Unchecked;Unchecked;Unchecked;Unchecked;Unchecked;Unchecked;often;Never;Never;often;Never;Never;Never;Never;often;often;often;Sometimes;Sometimes;Never;Never;often;Never;Never;Very often;Ne…	less than before;Certainly less;Yes	sometimes;Yes	sometimes;Yes	Sometimes;Yes. Most of the time I can't deal with them very well.;Yes	most of the time;Not	No way;Once in a while;Never;17;Unchecked;Unchecked;Unchecked;Unchecked;Unchecked;Unchecked;Unchecked;Checked;Unchecked;Unchecked;Unchecked;Unchecked;Unchecked;Unchecked;Unchecked;Unchecked;Unchecked;Checked;often;Never;Never;often;Never;Never;Never;Never;often;often;often;Never;Rarely;Never;Never;often;Never;Never;Never;Never;Never;often;Never;Never;often;9;4;4;0;17;Like I Always Did;As I always…	not once;Not	not at all;Not	No way;No. Most of the time I can handle them well;Not	not once;Not	No way;Not	No way;Never;1;6;6
Fortaleza ;Men;31	95;mixed-race;Incomplete High School (2nd GRADE);One salary;Not applicable;lives with partner;No	I never smoked;3;I wanted to wait a little longer;I wanted to wait a little longer;Cesarean;9;Not;Not;Yes;Not;Not;Unchecked;Unchecked;Checked;Unchecked;Unchecked;Unchecked;Unchecked;Checked;Unchecked;Unchecked;Unchecked;Unchecked;Unchecked;Unchecked;Unchecked;Unchecked;Unchecked;often;Never;Never;often;Never;Never;Sometimes;Sometimes;often;often;often;often;Sometimes;Never;Never;often;Never;Never…	most of the time;Yes	many times;Yes	many times;Yes. Most of the time I can't deal with them very well.;Yes	most of the time;Yes	many times;Yes	many times;Never;25;Unchecked;Unchecked;Unchecked;Unchecked;Unchecked;Unchecked;Unchecked;Checked;Unchecked;Unchecked;Unchecked;Unchecked;Unchecked;Unchecked;Unchecked;Unchecked;Unchecked;Unchecked;often;Never;Never;often;Never;Never;Rarely;Rarely;often;often;often;Rarely;Rarely;Never;Never;often;Never;Never;Rarely;Never;Rarely;often;Never;Never;often;12;5;5;0;22;Like I Always Did;As I always fel…	No way;Not	No way;Never;5;6;3
Fortaleza ;Men;24	09;white;High School (2nd GRADE) complete;Two salaries;Not;Not lives with partner for over 1 year;No	I never smoked;1;I was trying to get pregnant;Wanted me to be pregnant;Cesarean;8;Not;Yes;Yes;Not;Not;Unchecked;Unchecked;Checked;Unchecked;Checked;Unchecked;Unchecked;Unchecked;Unchecked;Unchecked;Unchecked;Unchecked;Unchecked;Unchecked;Unchecked;Unchecked;Unchecked;often;Never;Never;often;Never;Never;often;Never;often;often;often;often;Sometimes;Never;Never;often;Never;Never;Always;Never;Never;…	most of the time;Yes	many times;Yes	many times;Yes. Most of the time I can't deal with them very well.;Yes	most of the time;Yes	most of the time;Yes	almost all the time;Never;27;Unchecked;Unchecked;Checked;Checked;Checked;Unchecked;Unchecked;Unchecked;Unchecked;Unchecked;Unchecked;Unchecked;Unchecked;Unchecked;Unchecked;Unchecked;Unchecked;Unchecked;often;Never;Never;often;Never;Never;Never;Never;often;often;often;Sometimes;Rarely;Never;Never;often;Never;Never;often;Never;Never;often;Rarely;Never;often;11;5;7;0;23;Undoubtedly	less than before;Certainly less;Yes	sometimes;Yes	sometimes;Yes	Sometimes;Yes. Sometimes I can't handle it just like before;Yes	sometimes;Yes	many times;Once in a while;Never;17;4;1
Fortaleza ;Men;40	08;white;Postgraduate (Specialization / Residency);Four salaries or more;Not;lives with partner;No	I never smoked;2;I didn't want to get pregnant;Not wanted me to be pregnant;Cesarean;9;Not;Not;Yes;Not;Not;Unchecked;Checked;Unchecked;Unchecked;Unchecked;Unchecked;Unchecked;Checked;Unchecked;Unchecked;Unchecked;Unchecked;Unchecked;Unchecked;Unchecked;Unchecked;Unchecked;often;Never;Never;often;Never;Never;Sometimes;Sometimes;often;often;often;often;often;Never;Never;often;Never;Never;Always;Nev…	most of the time;Yes	many times;Yes	many times;Yes. Most of the time I can't deal with them very well.;Yes	most of the time;Yes	many times;Yes	many times;Never;25;Unchecked;Unchecked;Unchecked;Unchecked;Unchecked;Unchecked;Unchecked;Unchecked;Unchecked;Unchecked;Unchecked;Unchecked;Unchecked;Unchecked;Unchecked;Unchecked;Unchecked;Unchecked;;;;;;;;;;;;;;;;;;;;;;;;;;;;;;;;;;;;;;;;;;;
Fortaleza ;Men;27	64;mixed-race;High School (2nd GRADE) complete;Two salaries;Not applicable;lives with partner;No	I never smoked;1;I wanted to wait a little longer;I wanted to wait a little longer;Vaginal Spontaneous;9;Not;Not;Yes;Not;Not;Unchecked;Unchecked;Unchecked;Unchecked;Unchecked;Unchecked;Unchecked;Unchecked;Checked;Unchecked;Unchecked;Unchecked;Unchecked;Unchecked;Unchecked;Unchecked;Unchecked;often;Never;Never;often;Never;Never;often;Never;often;often;often;Sometimes;Never;Never;Never;often;Never;…	most of the time;Yes	many times;Yes	many times;Yes. Most of the time I can't deal with them very well.;Yes	most of the time;Yes	many times;Once in a while;Never;20;Unchecked;Unchecked;Unchecked;Unchecked;Unchecked;Unchecked;Unchecked;Unchecked;Checked;Unchecked;Unchecked;Unchecked;Unchecked;Unchecked;Unchecked;Unchecked;Unchecked;Unchecked;often;Never;Never;often;Never;Never;Sometimes;Sometimes;often;often;often;Sometimes;Sometimes;Never;Never;often;Never;Never;often;Never;Never;often;Sometimes;Never;often;16;6;7;0;29;Not…	less than before;Yes	sometimes;Yes	sometimes;Yes	Sometimes;Yes. Sometimes I can't handle it just like before;Yes	sometimes;Rarely;Once in a while;Never;14;6;3
Fortaleza ;Female;28	15;mixed-race;Complete Elementary School (1st GRADE);One salary;Not applicable;lives with partner;No	I never smoked;3;I didn't want to get pregnant;Not wanted me to be pregnant;Vaginal Spontaneous;10;Yes;Not;Yes;Yes;Yes;Unchecked;Unchecked;Unchecked;Unchecked;Checked;Unchecked;Unchecked;Checked;Unchecked;Unchecked;Unchecked;Unchecked;Unchecked;Unchecked;Unchecked;Unchecked;Unchecked;often;Never;Never;often;Never;Never;Never;Never;often;often;often;Sometimes;Sometimes;Never;Never;often;Never;Neve…	less than before;Certainly less;Yes	sometimes;Yes	many times;Yes	Sometimes;Yes. Most of the time I can't deal with them very well.;Not	not once;Not	No way;Not	No way;Never;14;Unchecked;Unchecked;Unchecked;Unchecked;Checked;Unchecked;Unchecked;Checked;Unchecked;Unchecked;Unchecked;Unchecked;Unchecked;Unchecked;Unchecked;Unchecked;Unchecked;Unchecked;often;Never;Never;often;Never;Never;Sometimes;Sometimes;often;often;often;Sometimes;Sometimes;Never;Never;often;Never;Never;Always;Never;Never;often;Sometimes;Never;often;16;6;9;0;31;Not as much as before;Pe…	less than before;Not many times;Yes	many times;Yes	Sometimes;Yes. Sometimes I can't handle it just like before;Not	not once;Not	No way;Not	No way;Never;10;6;6
Fortaleza ;Female;20;mixed-race;High School (2nd GRADE) complete;Less than one salary;Not;lives with partner;Yes	I smoked but quit more than 8 months ago;1;I didn't want to get pregnant;Not wanted me to be pregnant;Vaginal Spontaneous;18;Not;Not;Yes;Yes;Yes;Unchecked;Unchecked;Checked;Unchecked;Unchecked;Unchecked;Unchecked;Checked;Unchecked;Unchecked;Unchecked;Unchecked;Unchecked;Unchecked;Unchecked;Unchecked;Unchecked;often;Never;Never;often;Never;Never;often;Never;often;often;often;often;Sometimes;Never;…	most of the time;Yes	many times;Yes	many times;Yes. Most of the time I can't deal with them very well.;Yes	most of the time;Yes	many times;Yes	many times;Never;25;Unchecked;Unchecked;Unchecked;Unchecked;Unchecked;Unchecked;Unchecked;Checked;Unchecked;Unchecked;Unchecked;Unchecked;Unchecked;Unchecked;Unchecked;Unchecked;Unchecked;Unchecked;often;Never;Never;often;Never;Never;often;often;often;often;often;Sometimes;often;Never;Never;often;Never;Never;Always;Never;Never;Sometimes;Sometimes;Never;Sometimes;19;6;11;0;36;No way;No way;Yes	most of the time;Yes	many times;Yes	Sometimes;Yes. Most of the time I can't deal with them very well.;Yes	sometimes;Yes	many times;Once in a while;Never;22;6;1
Fortaleza ;Men;26	35;mixed-race;Complete Elementary School (1st GRADE);Two salaries;Not;lives with partner;No	I never smoked;1;I was trying to get pregnant;Wanted me to be pregnant;Vaginal Spontaneous;8;Not;Not;Yes;Yes;Yes;Unchecked;Unchecked;Unchecked;Unchecked;Checked;Unchecked;Unchecked;Checked;Checked;Unchecked;Unchecked;Unchecked;Unchecked;Unchecked;Unchecked;Unchecked;Unchecked;often;Never;Never;often;Never;Never;often;often;often;often;often;often;Sometimes;Never;Never;often;Never;Never;Always;Nev…	most of the time;Yes	many times;Yes	many times;Yes. Most of the time I can't deal with them very well.;Yes	most of the time;Yes	many times;Yes	many times;Never;25;Unchecked;Unchecked;Unchecked;Unchecked;Checked;Unchecked;Unchecked;Checked;Unchecked;Unchecked;Unchecked;Unchecked;Unchecked;Unchecked;Unchecked;Unchecked;Unchecked;Unchecked;often;Never;Never;often;Never;Never;Rarely;Rarely;often;often;often;Sometimes;Sometimes;Never;Never;often;Never;Never;often;Never;Never;often;Sometimes;Never;Sometimes;14;6;8;0;28;Not as much as before;P…	less than before;Not many times;Yes	sometimes;Not	No way;Yes. Sometimes I can't handle it just like before;Yes	sometimes;Rarely;Not	No way;Never;10;1;0
Fortaleza ;Female;39	05;mixed-race;High School (2nd GRADE) complete;Four salaries or more;Yes;lives with partner;No	I never smoked;3;I was trying to get pregnant;Wanted me to be pregnant;Cesarean;8;Not;Not;Yes;Not;Not;Unchecked;Unchecked;Unchecked;Unchecked;Unchecked;Unchecked;Unchecked;Unchecked;Unchecked;Checked;Unchecked;Unchecked;Unchecked;Unchecked;Unchecked;Unchecked;Unchecked;often;Never;Never;often;Never;Never;Sometimes;Sometimes;often;often;often;often;often;Sometimes;Sometimes;often;Never;Never;Alway…	less than before;Certainly less;Yes	sometimes;Yes	sometimes;Yes	Sometimes;Yes. Sometimes I can't handle it just like before;Yes	sometimes;Yes	many times;Once in a while;Never;17;Unchecked;Unchecked;Unchecked;Unchecked;Unchecked;Unchecked;Unchecked;Unchecked;Unchecked;Unchecked;Unchecked;Unchecked;Unchecked;Unchecked;Unchecked;Unchecked;Unchecked;Unchecked;;;;;;;;;;;;;;;;;;;;;;;;;;;;;;;;;;;;;;;;;;;0
Fortaleza ;Men;25	99;mixed-race;High School (2nd GRADE) complete;Two salaries;Not;lives with partner;No	I never smoked;2;I wanted to wait a little longer;I wanted to wait a little longer;Vaginal Spontaneous;5;Not;Not;Yes;Yes;Yes;Unchecked;Unchecked;Unchecked;Unchecked;Unchecked;Checked;Checked;Checked;Unchecked;Unchecked;Unchecked;Unchecked;Unchecked;Unchecked;Unchecked;Unchecked;Unchecked;often;Never;Never;often;Never;Never;Sometimes;Sometimes;often;often;often;Sometimes;Never;Never;Never;often;Ne…	less than before;Certainly less;Yes	sometimes;Yes	many times;Yes	Sometimes;Yes. Most of the time I can't deal with them very well.;Yes	most of the time;Yes	many times;Yes	many times;Never;21;Unchecked;Unchecked;Unchecked;Unchecked;Checked;Unchecked;Unchecked;Checked;Unchecked;Unchecked;Unchecked;Unchecked;Unchecked;Unchecked;Unchecked;Unchecked;Unchecked;Unchecked;often;Never;Never;often;Never;Never;Never;Never;often;often;often;Sometimes;Sometimes;Never;Never;often;Never;Never;Sometimes;Never;Never;often;Sometimes;Never;often;12;6;6;0;24;Not as much as before;Per…	less than before;Not many times;Very rarely;Rarely;Yes. Sometimes I can't handle it just like before;Rarely;Not	No way;Not	No way;Never;8;6;1
Fortaleza ;Men;18	19;asian;Incomplete High School (2nd GRADE);One salary;Not applicable;lives with partner;No	I never smoked;1;I didn't want to get pregnant;Not wanted me to be pregnant;Vaginal Spontaneous;6;Not;Not;Yes;Yes;Yes;Unchecked;Unchecked;Unchecked;Unchecked;Unchecked;Unchecked;Unchecked;Unchecked;Unchecked;Unchecked;Unchecked;Unchecked;Unchecked;Unchecked;Unchecked;Unchecked;Unchecked;;;;;;;;;;;;;;;;;;;;;;;;;;;;;;;;;;;;;;;;;;Unchecked;Unchecked;Unchecked;Unchecked;Unchecked;Unchecked;Unchecked;…
Interior of the state;Female;19	01;black;Complete Elementary School (1st GRADE);No income;Not applicable;lives with partner;No	I never smoked;2;I was trying to get pregnant;Wanted me to be pregnant;Cesarean;8;Not;Yes;Yes;Not;Not;Checked;Unchecked;Unchecked;Unchecked;Unchecked;Unchecked;Unchecked;Unchecked;Unchecked;Unchecked;Unchecked;Unchecked;Unchecked;Unchecked;Unchecked;Unchecked;Unchecked;often;Never;Never;often;Never;Never;Very often;Very often;often;often;often;often;often;Never;Never;often;Never;Never;Always;Some…	most of the time;Yes	many times;Yes	many times;Yes. Most of the time I can't deal with them very well.;Yes	most of the time;Yes	many times;Yes	many times;Never;25;Checked;Unchecked;Unchecked;Unchecked;Unchecked;Unchecked;Unchecked;Unchecked;Unchecked;Unchecked;Unchecked;Unchecked;Unchecked;Unchecked;Unchecked;Unchecked;Unchecked;Unchecked;often;Never;Never;often;Never;Never;Sometimes;Sometimes;often;often;often;often;Sometimes;Never;Never;often;Never;Never;Very often;Never;Never;often;Very often;Never;Sometimes;17;8;9;0;34;No way;No way…	most of the time;Yes	many times;Yes	many times;Yes. Most of the time I can't deal with them very well.;Yes	sometimes;Yes	many times;Yes	many times;Never;24;1;0
Fortaleza ;Men;26	13;mixed-race;Incomplete High School (2nd GRADE);Two salaries;Not;has been dating for over 1 year;No	I never smoked;4;I didn't want to get pregnant;Not wanted me to be pregnant;Cesarean;11;Yes;Yes;Yes;Not;Not;Checked;Unchecked;Unchecked;Unchecked;Unchecked;Unchecked;Unchecked;Unchecked;Unchecked;Unchecked;Unchecked;Unchecked;Unchecked;Unchecked;Unchecked;Unchecked;Unchecked;often;Sometimes;Never;often;Sometimes;Never;often;often;often;often;Sometimes;often;often;Never;Never;often;Never;Never;Alw…	most of the time;Yes	many times;Yes	many times;Yes. Most of the time I can't deal with them very well.;Yes	most of the time;Yes	many times;Yes	many times;Never;25;Checked;Unchecked;Unchecked;Unchecked;Unchecked;Unchecked;Unchecked;Unchecked;Unchecked;Unchecked;Unchecked;Unchecked;Unchecked;Unchecked;Unchecked;Unchecked;Unchecked;Unchecked;often;Never;Never;often;Never;Never;Sometimes;Sometimes;often;often;often;Sometimes;often;Never;Never;often;Never;Never;Sometimes;Never;Sometimes;often;Sometimes;Never;often;17;8;6;0;31;Like I Always D…	not once;Yes	sometimes;Not	No way;No. Most of the time I can handle them well;Rarely;Not	No way;Not	No way;Never;4;4;3
Fortaleza ;Men;19	17;mixed-race;Complete Elementary School (1st GRADE);Less than one salary;Not applicable;has dated for less than 1 year;No	I never smoked;2;I was trying to get pregnant;Wanted me to be pregnant;Vaginal Spontaneous;5;Not;Not;Yes;Yes;Yes;Checked;Unchecked;Unchecked;Unchecked;Unchecked;Unchecked;Unchecked;Unchecked;Unchecked;Unchecked;Unchecked;Unchecked;Unchecked;Unchecked;Unchecked;Unchecked;Unchecked;often;Never;Never;often;Never;Never;Sometimes;Sometimes;often;often;often;often;Sometimes;Never;Never;often;Never;Neve…	most of the time;Yes	many times;Yes	Sometimes;Yes. Sometimes I can't handle it just like before;Yes	most of the time;Yes	many times;Yes	many times;Never;23;Checked;Unchecked;Unchecked;Unchecked;Unchecked;Unchecked;Unchecked;Unchecked;Unchecked;Unchecked;Unchecked;Unchecked;Unchecked;Unchecked;Unchecked;Unchecked;Unchecked;Unchecked;often;Never;Never;often;Never;Sometimes;Sometimes;Sometimes;often;often;often;Sometimes;Sometimes;Never;Never;often;Never;Never;Sometimes;Never;Never;often;Sometimes;Never;Sometimes;18;6;7;0;31;Not as …	less than before;Not many times;Yes	sometimes;Rarely;Yes. Sometimes I can't handle it just like before;Yes	sometimes;Rarely;Not	No way;Never;11;6;3
Fortaleza ;Female;22	85;mixed-race;Incomplete High School (2nd GRADE);Three salaries;Yes;lives with partner;No	I never smoked;1;I was trying to get pregnant;Wanted me to be pregnant;Vaginal Spontaneous;10;Not;Not;Yes;Yes;Yes;Unchecked;Unchecked;Unchecked;Unchecked;Unchecked;Unchecked;Unchecked;Checked;Unchecked;Unchecked;Unchecked;Unchecked;Unchecked;Unchecked;Unchecked;Unchecked;Unchecked;often;Never;Never;often;Never;Never;often;Sometimes;Sometimes;Sometimes;Sometimes;often;often;Never;Never;often;Never…	less than before;Yes	sometimes;Yes	sometimes;Yes	Sometimes;Yes. Most of the time I can't deal with them very well.;Yes	most of the time;Yes	many times;Once in a while;Never;17;Unchecked;Unchecked;Unchecked;Unchecked;Unchecked;Unchecked;Unchecked;Checked;Unchecked;Unchecked;Unchecked;Unchecked;Unchecked;Unchecked;Unchecked;Unchecked;Unchecked;Unchecked;often;Never;Never;often;Never;Never;Sometimes;Sometimes;often;often;often;Sometimes;Sometimes;Never;Never;often;Never;Never;Sometimes;Never;Never;often;Rarely;Never;often;16;5;6;0;27;Li…	not once;Very rarely;Rarely;Yes. Sometimes I can't handle it just like before;Rarely;Not	No way;Not	No way;Never;5;6;1
